# Supplementary material for: 7-[(Morpholin-4-yl)(phen­yl)meth­yl]quinolin-8-ol
Source: Acta Crystallogr Sect E Struct Rep Online. 2012 Dec 8;69(Pt 1):o45. doi: 10.1107/S1600536812049343 (PMC3588227; doi:10.1107/S1600536812049343)
Supplement: Supplementary file 1 [file e-69-00o45-sup1.cif]

##############################################################################
#                                                                            #
# This CIF contains the data in a paper accepted for publication in          #
# Acta Crystallographica Section E. It conforms to the requirements of       #
# Notes for Authors for Acta Crystallographica Section E, and has been       #
# peer reviewed under the auspices of the IUCr Commission on Journals.       #
#                                                                            #
# Full details of the Crystallographic Information File format               #
# are given in the paper "The Crystallographic Information File (CIF):       #
# a New Standard Archive File for Crystallography" by S. R. Hall, F. H.      #
# Allen and I. D. Brown [Acta Cryst. (1991), A47, 655-685].                  #
#                                                                            #
# The current version of the core CIF dictionary is obtainable from          #
# ftp://ftp.iucr.org/pub/cif_core.dic.                                       #
#                                                                            #
# Software is freely available for graphical display of the structure(s)     #
# in this CIF. For information consult the CIF software page                 #
# http://www.iucr.org/resources/cif/software.                                #
#                                                                            #
# This file may be used for bona fide research purposes within the           #
# scientific community so long as proper attribution is given to the journal # 
# article from which it was obtained.                                        #
#                                                                            #
##############################################################################
data_I
_audit_creation_method     SHELXL-97
_chemical_name_systematic
;
7-[(Morpholin-4-yl)(phenyl)methyl]quinolin-8-ol
;
_chemical_name_common     ?
_chemical_formula_moiety     'C20 H20 N2 O2'
_chemical_formula_sum     'C20 H20 N2 O2'
_chemical_formula_iupac     'C20 H20 N2 O2'
_chemical_formula_weight     320.38
_chemical_melting_point     ?
_symmetry_cell_setting     orthorhombic
_symmetry_space_group_name_H-M     'A b a 2'
_symmetry_space_group_name_Hall     'A 2 -2ac'
loop_
    _symmetry_equiv_pos_as_xyz
    'x, y, z'
    '-x, -y, z'
    '-x+1/2, y+1/2, z'
    'x+1/2, -y+1/2, z'
    'x, y+1/2, z+1/2'
    '-x, -y+1/2, z+1/2'
    '-x+1/2, y+1, z+1/2'
    'x+1/2, -y+1, z+1/2'
_cell_length_a     13.1537(6)
_cell_length_b     31.0875(13)
_cell_length_c     8.3175(3)
_cell_angle_alpha     90.00
_cell_angle_beta     90.00
_cell_angle_gamma     90.00
_cell_volume     3401.2(2)
_cell_formula_units_Z     8
_cell_measurement_reflns_used     29594
_cell_measurement_theta_min     3.36
_cell_measurement_theta_max     67.32
_cell_measurement_temperature     200(2)
_exptl_crystal_description     block
_exptl_crystal_colour     brown
_exptl_crystal_size_max     0.60
_exptl_crystal_size_mid     0.32
_exptl_crystal_size_min     0.17
_exptl_crystal_density_diffrn     1.251
_exptl_crystal_density_meas     ?
_exptl_crystal_density_method     'not measured'
_exptl_crystal_F_000     1360
_exptl_absorpt_coefficient_mu     0.650
_exptl_absorpt_correction_type     integration
_exptl_absorpt_process_details
;
(X-SHAPE: Stoe & Cie, 2002)
;
_exptl_absorpt_correction_T_min     0.6963
_exptl_absorpt_correction_T_max     0.8975
_exptl_special_details     ?
_diffrn_ambient_temperature     200(2)
_diffrn_radiation_type     CuK\a
_diffrn_radiation_wavelength     1.54186
_diffrn_radiation_source     'fine-focus sealed tube'
_diffrn_radiation_monochromator     graphite
_diffrn_measurement_device_type     'Stoe IPDS 2'
_diffrn_measurement_method     'rotation method'
_diffrn_detector_area_resol_mean     6.67
_diffrn_reflns_number     12678
_diffrn_reflns_av_R_equivalents     0.0743
_diffrn_reflns_av_sigmaI/netI     0.0391
_diffrn_reflns_theta_min     4.40
_diffrn_reflns_theta_max     64.94
_diffrn_reflns_theta_full     64.94
_diffrn_measured_fraction_theta_max     0.962
_diffrn_measured_fraction_theta_full     0.962
_diffrn_reflns_limit_h_min     -15
_diffrn_reflns_limit_h_max     15
_diffrn_reflns_limit_k_min     -34
_diffrn_reflns_limit_k_max     34
_diffrn_reflns_limit_l_min     -9
_diffrn_reflns_limit_l_max     9
_diffrn_standards_number     ?
_diffrn_standards_interval_count     ?
_diffrn_standards_interval_time     ?
_diffrn_standards_decay_%     ?
_refine_special_details
;
 Refinement of F^2^ against ALL reflections.  The weighted R-factor wR and
 goodness of fit S are based on F^2^, conventional R-factors R are based
 on F, with F set to zero for negative F^2^. The threshold expression of
 F^2^ > 2sigma(F^2^) is used only for calculating R-factors(gt) etc. and is
 not relevant to the choice of reflections for refinement.  R-factors based
 on F^2^ are statistically about twice as large as those based on F, and R-
 factors based on ALL data will be even larger.
;
_reflns_number_total     2776
_reflns_number_gt     2696
_reflns_threshold_expression     I>2sigma(I)
_refine_ls_structure_factor_coef     Fsqd
_refine_ls_matrix_type     full
_refine_ls_R_factor_all     0.0291
_refine_ls_R_factor_gt     0.0277
_refine_ls_wR_factor_gt     0.0730
_refine_ls_wR_factor_ref     0.0739
_refine_ls_goodness_of_fit_ref     1.064
_refine_ls_restrained_S_all     1.063
_refine_ls_number_reflns     2776
_refine_ls_number_parameters     218
_refine_ls_number_restraints     1
_refine_ls_hydrogen_treatment     mixed
_refine_ls_weighting_scheme     calc
_refine_ls_weighting_details
         'calc w=1/[\s^2^(Fo^2^)+(0.0315P)^2^+1.0277P] where P=(Fo^2^+2Fc^2^)/3'
_atom_sites_solution_hydrogens     geom
_atom_sites_solution_primary     direct
_atom_sites_solution_secondary     difmap
_refine_ls_shift/su_max     0.000
_refine_ls_shift/su_mean     0.000
_refine_diff_density_max     0.161
_refine_diff_density_min     -0.136
_refine_ls_extinction_method     none
_refine_ls_extinction_coef     ?
_refine_ls_abs_structure_details     'Flack (1983), 1273 Friedel pairs'
_refine_ls_abs_structure_Flack     -0.05(18)
loop_
    _atom_type_symbol
    _atom_type_description
    _atom_type_scat_dispersion_real
    _atom_type_scat_dispersion_imag
    _atom_type_scat_source
    'C' 'C' 0.0181 0.0091
                         'International Tables Vol C Tables 4.2.6.8 and 6.1.1.4'
    'H' 'H' 0.0000 0.0000
                         'International Tables Vol C Tables 4.2.6.8 and 6.1.1.4'
    'N' 'N' 0.0311 0.0180
                         'International Tables Vol C Tables 4.2.6.8 and 6.1.1.4'
    'O' 'O' 0.0492 0.0322
                         'International Tables Vol C Tables 4.2.6.8 and 6.1.1.4'
_computing_data_collection     'X-AREA (Stoe & Cie, 2002)'
_computing_cell_refinement     'X-AREA (Stoe & Cie, 2002)'
_computing_data_reduction     'X-RED32 (Stoe & Cie, 2002)'
_computing_structure_solution     'SHELXS97 (Sheldrick, 2008)'
_computing_structure_refinement     'SHELXL97 (Sheldrick, 2008)'
_computing_molecular_graphics
      'ORTEP-3 (Farrugia, 2012) and <i>Mercury</i> (Macrae <i>et al.</i>, 2008)'
_computing_publication_material     'PLATON (Spek, 2009)'
loop_
    _atom_site_type_symbol
    _atom_site_label
    _atom_site_fract_x
    _atom_site_fract_y
    _atom_site_fract_z
    _atom_site_U_iso_or_equiv
    _atom_site_adp_type
    _atom_site_calc_flag
    _atom_site_refinement_flags
    _atom_site_occupancy
    _atom_site_symmetry_multiplicity
    _atom_site_disorder_assembly
    _atom_site_disorder_group
    H H1A 0.0489(15) 0.4676(7) 0.270(3) 0.055(6) Uiso d . 1 1 . .
    O O1 0.05418(7) 0.44234(3) 0.30675(14) 0.0289(2) Uani d . 1 1 . .
    O O2 0.17007(9) 0.23324(3) 0.25602(15) 0.0419(3) Uani d . 1 1 . .
    N N1 -0.11876(8) 0.47965(3) 0.18343(15) 0.0273(3) Uani d . 1 1 . .
    N N2 0.07402(8) 0.30989(3) 0.37537(14) 0.0238(2) Uani d . 1 1 . .
    C C1 -0.20163(10) 0.49659(4) 0.1212(2) 0.0329(3) Uani d . 1 1 . .
    H H1 -0.2005 0.5263 0.0942 0.040 Uiso calc R 1 1 . .
    C C2 -0.29128(11) 0.47365(5) 0.0923(2) 0.0371(4) Uani d . 1 1 . .
    H H2 -0.3488 0.4875 0.0464 0.045 Uiso calc R 1 1 . .
    C C3 -0.29459(11) 0.43097(5) 0.1313(2) 0.0357(3) Uani d . 1 1 . .
    H H3 -0.3549 0.4148 0.1137 0.043 Uiso calc R 1 1 . .
    C C4 -0.20791(10) 0.41094(4) 0.19806(18) 0.0272(3) Uani d . 1 1 . .
    C C5 -0.20411(10) 0.36710(4) 0.24473(19) 0.0319(3) Uani d . 1 1 . .
    H H5 -0.2622 0.3493 0.2311 0.038 Uiso calc R 1 1 . .
    C C6 -0.11734(10) 0.35043(4) 0.30904(18) 0.0285(3) Uani d . 1 1 . .
    H H6 -0.1166 0.3211 0.3412 0.034 Uiso calc R 1 1 . .
    C C7 -0.02833(10) 0.37537(4) 0.32952(16) 0.0225(3) Uani d . 1 1 . .
    C C8 -0.03074(9) 0.41828(4) 0.28592(16) 0.0214(3) Uani d . 1 1 . .
    C C9 -0.12057(10) 0.43685(4) 0.22082(16) 0.0230(3) Uani d . 1 1 . .
    C C10 0.06862(9) 0.35690(4) 0.40229(17) 0.0224(3) Uani d . 1 1 . .
    H H10 0.1280 0.3705 0.3472 0.027 Uiso calc R 1 1 . .
    C C11 0.07299(9) 0.36868(4) 0.57945(16) 0.0234(3) Uani d . 1 1 . .
    C C12 -0.00026(10) 0.35446(4) 0.68860(19) 0.0284(3) Uani d . 1 1 . .
    H H12 -0.0524 0.3355 0.6533 0.034 Uiso calc R 1 1 . .
    C C13 0.00197(11) 0.36756(5) 0.8477(2) 0.0364(3) Uani d . 1 1 . .
    H H13 -0.0482 0.3575 0.9206 0.044 Uiso calc R 1 1 . .
    C C14 0.07713(9) 0.39534(4) 0.90078(15) 0.0433(4) Uani d . 1 1 . .
    H H14 0.0784 0.4046 1.0096 0.052 Uiso calc R 1 1 . .
    C C15 0.15029(9) 0.40941(4) 0.79385(15) 0.0460(4) Uani d R 1 1 . .
    H H15 0.2025 0.4282 0.8296 0.055 Uiso d R 1 1 . .
    C C16 0.14802(12) 0.39625(5) 0.6350(2) 0.0356(4) Uani d . 1 1 . .
    H H16 0.1987 0.4063 0.5628 0.043 Uiso calc R 1 1 . .
    C C17 0.08639(12) 0.30128(5) 0.20274(19) 0.0326(3) Uani d . 1 1 . .
    H H17A 0.1505 0.3143 0.1640 0.039 Uiso calc R 1 1 . .
    H H17B 0.0294 0.3143 0.1423 0.039 Uiso calc R 1 1 . .
    C C18 0.08844(13) 0.25335(5) 0.1737(2) 0.0419(4) Uani d . 1 1 . .
    H H18A 0.0234 0.2406 0.2103 0.050 Uiso calc R 1 1 . .
    H H18B 0.0951 0.2478 0.0570 0.050 Uiso calc R 1 1 . .
    C C19 0.16175(12) 0.24197(5) 0.4233(2) 0.0374(4) Uani d . 1 1 . .
    H H19A 0.2197 0.2286 0.4803 0.045 Uiso calc R 1 1 . .
    H H19B 0.0984 0.2289 0.4650 0.045 Uiso calc R 1 1 . .
    C C20 0.16062(10) 0.28999(5) 0.45816(19) 0.0305(3) Uani d . 1 1 . .
    H H20A 0.1549 0.2949 0.5754 0.037 Uiso calc R 1 1 . .
    H H20B 0.2248 0.3032 0.4205 0.037 Uiso calc R 1 1 . .
loop_
    _atom_site_aniso_label
    _atom_site_aniso_U_11
    _atom_site_aniso_U_22
    _atom_site_aniso_U_33
    _atom_site_aniso_U_12
    _atom_site_aniso_U_13
    _atom_site_aniso_U_23
    O1 0.0244(4) 0.0184(5) 0.0438(6) -0.0052(3) -0.0056(4) 0.0051(4)
    O2 0.0467(6) 0.0311(5) 0.0478(7) 0.0138(5) -0.0028(5) -0.0093(5)
    N1 0.0302(6) 0.0186(5) 0.0330(6) 0.0001(4) -0.0026(5) 0.0014(5)
    N2 0.0266(5) 0.0184(5) 0.0264(6) 0.0027(4) -0.0018(4) -0.0012(4)
    C1 0.0367(7) 0.0213(7) 0.0408(8) 0.0016(6) -0.0069(7) 0.0043(6)
    C2 0.0339(7) 0.0315(8) 0.0461(10) 0.0042(6) -0.0145(7) 0.0012(7)
    C3 0.0294(7) 0.0309(7) 0.0467(9) -0.0037(6) -0.0110(6) -0.0011(7)
    C4 0.0261(6) 0.0235(6) 0.0318(7) -0.0024(5) -0.0038(6) -0.0012(6)
    C5 0.0251(6) 0.0236(7) 0.0471(10) -0.0068(5) -0.0065(6) 0.0010(6)
    C6 0.0288(7) 0.0189(6) 0.0377(8) -0.0030(5) -0.0013(6) 0.0038(6)
    C7 0.0246(6) 0.0198(6) 0.0230(6) -0.0003(5) 0.0012(5) -0.0006(5)
    C8 0.0230(6) 0.0178(6) 0.0235(6) -0.0032(5) 0.0012(5) -0.0014(5)
    C9 0.0265(6) 0.0178(6) 0.0246(7) -0.0013(5) 0.0000(5) -0.0022(5)
    C10 0.0224(6) 0.0180(6) 0.0269(7) -0.0010(5) 0.0019(5) 0.0000(5)
    C11 0.0248(6) 0.0188(6) 0.0265(7) 0.0028(5) -0.0005(5) 0.0016(5)
    C12 0.0264(6) 0.0256(7) 0.0333(7) 0.0013(5) 0.0014(6) 0.0029(6)
    C13 0.0398(8) 0.0382(8) 0.0313(8) 0.0021(6) 0.0080(7) 0.0062(7)
    C14 0.0573(10) 0.0468(9) 0.0258(8) -0.0023(8) 0.0003(7) -0.0043(7)
    C15 0.0552(9) 0.0495(10) 0.0331(9) -0.0194(8) -0.0039(8) -0.0075(8)
    C16 0.0390(8) 0.0402(8) 0.0276(8) -0.0141(6) 0.0005(6) -0.0010(7)
    C17 0.0399(7) 0.0281(7) 0.0298(8) 0.0045(6) -0.0026(6) -0.0033(6)
    C18 0.0494(9) 0.0336(8) 0.0428(9) 0.0096(7) -0.0097(8) -0.0104(7)
    C19 0.0392(8) 0.0282(7) 0.0449(9) 0.0111(6) -0.0039(7) 0.0006(7)
    C20 0.0278(7) 0.0290(7) 0.0346(8) 0.0066(6) -0.0040(6) -0.0004(6)
_geom_special_details
;
 All esds (except the esd in the dihedral angle between two l.s. planes)
 are estimated using the full covariance matrix.  The cell esds are taken
 into account individually in the estimation of esds in distances, angles
 and torsion angles; correlations between esds in cell parameters are only
 used when they are defined by crystal symmetry.  An approximate (isotropic)
 treatment of cell esds is used for estimating esds involving l.s. planes.
;
loop_
    _geom_bond_atom_site_label_1
    _geom_bond_atom_site_label_2
    _geom_bond_site_symmetry_2
    _geom_bond_distance
    _geom_bond_publ_flag
    O1 C8 . 1.3554(15) ?
    O1 H1A . 0.85(2) ?
    O2 C18 . 1.4185(19) ?
    O2 C19 . 1.422(2) ?
    N1 C1 . 1.3165(18) ?
    N1 C9 . 1.3668(17) ?
    N2 C20 . 1.4680(17) ?
    N2 C17 . 1.4696(19) ?
    N2 C10 . 1.4802(16) ?
    C1 C2 . 1.399(2) ?
    C1 H1 . 0.9500 ?
    C2 C3 . 1.367(2) ?
    C2 H2 . 0.9500 ?
    C3 C4 . 1.4125(19) ?
    C3 H3 . 0.9500 ?
    C4 C9 . 1.4157(18) ?
    C4 C5 . 1.418(2) ?
    C5 C6 . 1.363(2) ?
    C5 H5 . 0.9500 ?
    C6 C7 . 1.4145(18) ?
    C6 H6 . 0.9500 ?
    C7 C8 . 1.3829(17) ?
    C7 C10 . 1.5238(18) ?
    C8 C9 . 1.4221(18) ?
    C10 C11 . 1.5195(18) ?
    C10 H10 . 1.0000 ?
    C11 C16 . 1.386(2) ?
    C11 C12 . 1.3957(19) ?
    C12 C13 . 1.385(2) ?
    C12 H12 . 0.9500 ?
    C13 C14 . 1.385(2) ?
    C13 H13 . 0.9500 ?
    C14 C15 . 1.3815 ?
    C14 H14 . 0.9500 ?
    C15 C16 . 1.383(2) ?
    C15 H15 . 0.9500 ?
    C16 H16 . 0.9500 ?
    C17 C18 . 1.510(2) ?
    C17 H17A . 0.9900 ?
    C17 H17B . 0.9900 ?
    C18 H18A . 0.9900 ?
    C18 H18B . 0.9900 ?
    C19 C20 . 1.521(2) ?
    C19 H19A . 0.9900 ?
    C19 H19B . 0.9900 ?
    C20 H20A . 0.9900 ?
    C20 H20B . 0.9900 ?
loop_
    _geom_angle_atom_site_label_1
    _geom_angle_atom_site_label_2
    _geom_angle_atom_site_label_3
    _geom_angle_site_symmetry_1
    _geom_angle_site_symmetry_3
    _geom_angle
    _geom_angle_publ_flag
    C8 O1 H1A . . 113.6(14) ?
    C18 O2 C19 . . 109.25(12) ?
    C1 N1 C9 . . 117.67(11) ?
    C20 N2 C17 . . 107.19(11) ?
    C20 N2 C10 . . 112.49(10) ?
    C17 N2 C10 . . 109.45(11) ?
    N1 C1 C2 . . 124.18(12) ?
    N1 C1 H1 . . 117.9 ?
    C2 C1 H1 . . 117.9 ?
    C3 C2 C1 . . 118.74(13) ?
    C3 C2 H2 . . 120.6 ?
    C1 C2 H2 . . 120.6 ?
    C2 C3 C4 . . 119.70(13) ?
    C2 C3 H3 . . 120.1 ?
    C4 C3 H3 . . 120.1 ?
    C3 C4 C9 . . 117.19(12) ?
    C3 C4 C5 . . 124.03(12) ?
    C9 C4 C5 . . 118.78(12) ?
    C6 C5 C4 . . 120.16(12) ?
    C6 C5 H5 . . 119.9 ?
    C4 C5 H5 . . 119.9 ?
    C5 C6 C7 . . 122.15(12) ?
    C5 C6 H6 . . 118.9 ?
    C7 C6 H6 . . 118.9 ?
    C8 C7 C6 . . 118.56(11) ?
    C8 C7 C10 . . 119.13(11) ?
    C6 C7 C10 . . 122.28(11) ?
    O1 C8 C7 . . 118.68(11) ?
    O1 C8 C9 . . 120.63(11) ?
    C7 C8 C9 . . 120.69(11) ?
    N1 C9 C4 . . 122.51(12) ?
    N1 C9 C8 . . 117.86(11) ?
    C4 C9 C8 . . 119.63(11) ?
    N2 C10 C11 . . 112.51(11) ?
    N2 C10 C7 . . 110.61(10) ?
    C11 C10 C7 . . 109.03(10) ?
    N2 C10 H10 . . 108.2 ?
    C11 C10 H10 . . 108.2 ?
    C7 C10 H10 . . 108.2 ?
    C16 C11 C12 . . 118.06(13) ?
    C16 C11 C10 . . 119.95(12) ?
    C12 C11 C10 . . 121.89(12) ?
    C13 C12 C11 . . 120.92(13) ?
    C13 C12 H12 . . 119.5 ?
    C11 C12 H12 . . 119.5 ?
    C12 C13 C14 . . 120.22(13) ?
    C12 C13 H13 . . 119.9 ?
    C14 C13 H13 . . 119.9 ?
    C15 C14 C13 . . 119.30(8) ?
    C15 C14 H14 . . 120.4 ?
    C13 C14 H14 . . 120.4 ?
    C14 C15 C16 . . 120.40(8) ?
    C14 C15 H15 . . 119.8 ?
    C16 C15 H15 . . 119.8 ?
    C15 C16 C11 . . 121.10(13) ?
    C15 C16 H16 . . 119.4 ?
    C11 C16 H16 . . 119.4 ?
    N2 C17 C18 . . 109.75(13) ?
    N2 C17 H17A . . 109.7 ?
    C18 C17 H17A . . 109.7 ?
    N2 C17 H17B . . 109.7 ?
    C18 C17 H17B . . 109.7 ?
    H17A C17 H17B . . 108.2 ?
    O2 C18 C17 . . 111.81(13) ?
    O2 C18 H18A . . 109.3 ?
    C17 C18 H18A . . 109.3 ?
    O2 C18 H18B . . 109.3 ?
    C17 C18 H18B . . 109.3 ?
    H18A C18 H18B . . 107.9 ?
    O2 C19 C20 . . 112.01(13) ?
    O2 C19 H19A . . 109.2 ?
    C20 C19 H19A . . 109.2 ?
    O2 C19 H19B . . 109.2 ?
    C20 C19 H19B . . 109.2 ?
    H19A C19 H19B . . 107.9 ?
    N2 C20 C19 . . 109.38(12) ?
    N2 C20 H20A . . 109.8 ?
    C19 C20 H20A . . 109.8 ?
    N2 C20 H20B . . 109.8 ?
    C19 C20 H20B . . 109.8 ?
    H20A C20 H20B . . 108.2 ?
loop_
    _geom_torsion_atom_site_label_1
    _geom_torsion_atom_site_label_2
    _geom_torsion_atom_site_label_3
    _geom_torsion_atom_site_label_4
    _geom_torsion_site_symmetry_1
    _geom_torsion_site_symmetry_2
    _geom_torsion_site_symmetry_3
    _geom_torsion_site_symmetry_4
    _geom_torsion
    _geom_torsion_publ_flag
    C9 N1 C1 C2 . . . . 0.5(2) ?
    N1 C1 C2 C3 . . . . 0.4(3) ?
    C1 C2 C3 C4 . . . . -0.6(3) ?
    C2 C3 C4 C9 . . . . -0.1(2) ?
    C2 C3 C4 C5 . . . . 179.03(16) ?
    C3 C4 C5 C6 . . . . -179.64(15) ?
    C9 C4 C5 C6 . . . . -0.5(2) ?
    C4 C5 C6 C7 . . . . -1.0(2) ?
    C5 C6 C7 C8 . . . . 1.5(2) ?
    C5 C6 C7 C10 . . . . 179.64(13) ?
    C6 C7 C8 O1 . . . . 179.42(12) ?
    C10 C7 C8 O1 . . . . 1.21(19) ?
    C6 C7 C8 C9 . . . . -0.45(19) ?
    C10 C7 C8 C9 . . . . -178.66(12) ?
    C1 N1 C9 C4 . . . . -1.3(2) ?
    C1 N1 C9 C8 . . . . 179.12(14) ?
    C3 C4 C9 N1 . . . . 1.1(2) ?
    C5 C4 C9 N1 . . . . -178.08(14) ?
    C3 C4 C9 C8 . . . . -179.32(14) ?
    C5 C4 C9 C8 . . . . 1.5(2) ?
    O1 C8 C9 N1 . . . . -1.29(19) ?
    C7 C8 C9 N1 . . . . 178.58(13) ?
    O1 C8 C9 C4 . . . . 179.12(12) ?
    C7 C8 C9 C4 . . . . -1.0(2) ?
    C20 N2 C10 C11 . . . . -51.69(15) ?
    C17 N2 C10 C11 . . . . -170.73(11) ?
    C20 N2 C10 C7 . . . . -173.89(11) ?
    C17 N2 C10 C7 . . . . 67.06(14) ?
    C8 C7 C10 N2 . . . . -155.26(12) ?
    C6 C7 C10 N2 . . . . 26.60(17) ?
    C8 C7 C10 C11 . . . . 80.52(15) ?
    C6 C7 C10 C11 . . . . -97.63(14) ?
    N2 C10 C11 C16 . . . . 122.96(13) ?
    C7 C10 C11 C16 . . . . -113.94(14) ?
    N2 C10 C11 C12 . . . . -60.73(15) ?
    C7 C10 C11 C12 . . . . 62.37(15) ?
    C16 C11 C12 C13 . . . . 0.05(19) ?
    C10 C11 C12 C13 . . . . -176.33(13) ?
    C11 C12 C13 C14 . . . . 0.4(2) ?
    C12 C13 C14 C15 . . . . -0.71(17) ?
    C13 C14 C15 C16 . . . . 0.63(11) ?
    C14 C15 C16 C11 . . . . -0.20(18) ?
    C12 C11 C16 C15 . . . . -0.1(2) ?
    C10 C11 C16 C15 . . . . 176.31(13) ?
    C20 N2 C17 C18 . . . . 59.61(15) ?
    C10 N2 C17 C18 . . . . -178.12(11) ?
    C19 O2 C18 C17 . . . . 57.69(18) ?
    N2 C17 C18 O2 . . . . -60.32(18) ?
    C18 O2 C19 C20 . . . . -57.41(16) ?
    C17 N2 C20 C19 . . . . -58.99(15) ?
    C10 N2 C20 C19 . . . . -179.34(12) ?
    O2 C19 C20 N2 . . . . 59.55(16) ?
loop_
    _geom_hbond_atom_site_label_D
    _geom_hbond_atom_site_label_H
    _geom_hbond_atom_site_label_A
    _geom_hbond_site_symmetry_A
    _geom_hbond_distance_DH
    _geom_hbond_distance_HA
    _geom_hbond_distance_DA
    _geom_hbond_angle_DHA
    O1 H1A N1 2_565 0.85(2) 2.01(2) 2.7668(14) 148(18)
data_global
_journal_date_recd_electronic     2012-11-19
_journal_date_accepted     2012-11-30
_journal_name_full     'Acta Crystallographica, Section E'
_journal_year     2013
_journal_volume     69
_journal_issue      1
_journal_page_first     o45
_journal_page_last     o45
_journal_paper_category     QO
_journal_paper_doi     10.1107/S1600536812049343
_journal_coeditor_code     GK2537
_publ_contact_author_name     'Dr.G.Vasuki'
_publ_contact_author_address
;
Department of Physics
Kunthavai Naachiar Govt.Arts college(W)(Autonomous)
Thanjavur 613 007
India
;
_publ_contact_author_email     'vasuki.arasi@yahoo.com'
_publ_contact_author_fax     '04362 237152'
_publ_contact_author_phone     '9791402323'
_publ_section_title
;
7-[(Morpholin-4-yl)(phenyl)methyl]quinolin-8-ol
;
loop_
    _publ_author_name
    _publ_author_address
    'J. Josephine Novina'
;         Department of Physics
          Idhaya College for Women
          Kumbakonam-1
          India
;
    'G. Vasuki'
;         Department of Physics
          Kunthavai Naachiar Govt. Arts College (W) (Autonomous)
          Thanjavur-7
          India
;
    'C. Muthukumar'
;          Department of  Chemistry
           Urumu Dhanalakshmi College
           Tiruchirappalli-19
           India
;
    'A. Sabastiyan'
;          Department of  Chemistry
           Urumu Dhanalakshmi College
           Tiruchirappalli-19
           India
;
    'A. Crochet'
;          Fribourg Center for Nanomaterials
           FriMat
           University of Fribourg
           Switzerland
;
    'K. M. Fromm'
;          Department of  Chemistry
           University of Fribourg
           Switzerland
;
