# Supplementary material for: 7-[(Morpholin-4-yl)(phen­yl)meth­yl]quinolin-8-ol
Source: Acta Crystallogr Sect E Struct Rep Online. 2012 Dec 8;69(Pt 1):o45. doi: 10.1107/S1600536812049343 (PMC3588227; doi:10.1107/S1600536812049343)
Supplement: Supplementary file 2 [file e-69-00o45-Isup2.hkl]

# 
# h,k,l, Fc-squared, Fo-squared, sigma(Fo-squared) and status flag 
# 
data_I
_shelx_title ' JS4' 
_shelx_refln_list_code          4 
_shelx_F_calc_maximum      121.17 
_exptl_crystal_F_000      1360.00 
_reflns_d_resolution_high  0.8511 
 
loop_ 
 _symmetry_equiv_pos_as_xyz 
 'x, y, z' 
 '-x, -y, z' 
 '-x+1/2, y+1/2, z' 
 'x+1/2, -y+1/2, z' 
 'x, y+1/2, z+1/2' 
 '-x, -y+1/2, z+1/2' 
 '-x+1/2, y+1, z+1/2' 
 'x+1/2, -y+1, z+1/2' 
 
_cell_length_a    13.1537 
_cell_length_b    31.0875 
_cell_length_c     8.3175 
_cell_angle_alpha  90.000 
_cell_angle_beta   90.000 
_cell_angle_gamma  90.000 
 
_shelx_F_squared_multiplier     1.000 
 
loop_ 
 _refln_index_h 
 _refln_index_k 
 _refln_index_l 
 _refln_F_squared_calc 
 _refln_F_squared_meas 
 _refln_F_squared_sigma 
 _refln_observed_status 
   1   1  -9      142.70      120.08      5.17 o 
   2   1  -9      117.95      109.56      4.64 o 
   3   1  -9       96.09       87.25      6.73 o 
   4   1  -9       99.83      105.96      4.21 o 
   5   1  -9       11.57       11.07      4.02 o 
   6   1  -9        3.10        3.46      3.80 o 
   1   3  -9       51.10       38.95      6.47 o 
   2   3  -9       71.06       77.26      4.77 o 
   3   3  -9       22.31       19.82      4.38 o 
   4   3  -9       86.27       89.58      3.91 o 
   5   3  -9       10.86       21.26      4.00 o 
   1   5  -9       67.06       60.78      6.26 o 
   2   5  -9       22.52       30.12      6.11 o 
   3   5  -9        8.15        3.29      4.51 o 
   4   5  -9      308.58      285.62     10.16 o 
   5   5  -9      648.72      575.68      5.98 o 
   1   7  -9       45.33       48.72      6.01 o 
   2   7  -9        4.86        6.15      4.76 o 
   3   7  -9      183.87      160.25      5.84 o 
   4   7  -9       44.40       40.56      5.36 o 
   5   7  -9      572.09      481.29      5.84 o 
   1   9  -9       98.47       88.26      5.90 o 
   2   9  -9       83.82       74.58      5.12 o 
   3   9  -9        5.07        5.34      5.51 o 
   4   9  -9      258.03      228.66      5.94 o 
   1  11  -9       46.81       35.27      6.04 o 
   2  11  -9      291.68      189.85      6.23 o 
   3  11  -9       54.29       44.52      5.61 o 
   1  13  -9       92.58       42.07      8.17 o 
   2  13  -9      132.70      117.06      6.00 o 
   0   0  -8      760.72      750.56      8.47 o 
   2   0  -8      975.71      888.83     25.82 o 
   4   0  -8      232.25      218.49      6.98 o 
   6   0  -8       69.79       83.66      6.01 o 
   8   0  -8      543.23      516.91      6.09 o 
   0   2  -8        1.59        2.79      5.11 o 
   1   2  -8      266.68      263.28      3.91 o 
   2   2  -8      225.94      206.99      6.64 o 
   3   2  -8      205.19      218.03      7.64 o 
   4   2  -8        1.96        8.01      4.15 o 
   5   2  -8        0.20        3.72      4.34 o 
   6   2  -8       27.57       35.14      3.80 o 
   7   2  -8       14.60       19.01      3.45 o 
   8   2  -8        0.99        0.00      3.60 o 
   0   4  -8       33.41       25.96      5.21 o 
   1   4  -8      550.23      521.07     11.29 o 
   2   4  -8      106.29       92.78      5.71 o 
   3   4  -8      192.20      173.73     10.48 o 
   4   4  -8      460.85      461.34     15.53 o 
   5   4  -8      417.55      388.93      8.55 o 
   6   4  -8      171.62      167.00      3.86 o 
   7   4  -8       79.38       83.66      3.92 o 
   8   4  -8      124.84      118.87      3.32 o 
   0   6  -8      677.43      563.68     10.04 o 
   1   6  -8      185.21      183.29      7.55 o 
   2   6  -8       41.36       38.25      4.97 o 
   3   6  -8      127.10      118.62      5.87 o 
   4   6  -8      120.99      103.41      4.63 o 
   5   6  -8        5.84        6.74      3.84 o 
   6   6  -8      173.54      194.34      3.90 o 
   7   6  -8      370.71      378.10      4.33 o 
   8   6  -8      599.81      577.10     24.02 o 
   0   8  -8       33.19       15.80      9.79 o 
   1   8  -8       50.00       65.49      7.64 o 
   2   8  -8      525.03      483.69      8.08 o 
   3   8  -8      111.33      105.42      5.43 o 
   4   8  -8     1147.02     1029.95     21.62 o 
   5   8  -8      232.99      207.88      8.05 o 
   6   8  -8      322.02      322.77      4.10 o 
   7   8  -8      298.55      293.93      6.33 o 
   8   8  -8       96.26       86.98      4.88 o 
   1  10  -8       32.43       33.59      9.35 o 
   2  10  -8      516.83      435.62     31.95 o 
   3  10  -8       70.08       62.16      7.51 o 
   4  10  -8       12.97        0.00      5.75 o 
   5  10  -8      464.59      396.03      8.68 o 
   6  10  -8       98.36       90.09      8.38 o 
   7  10  -8      222.79      211.25      6.08 o 
   2  12  -8      395.66      362.25     18.22 o 
   3  12  -8      254.55      202.12     17.96 o 
   4  12  -8       13.19       21.86      4.25 o 
   5  12  -8       74.18       61.08      3.73 o 
   6  12  -8      157.21      144.61     10.16 o 
   7  12  -8      239.75      209.95     10.26 o 
   1  14  -8      286.16      260.95      6.44 o 
   2  14  -8      440.48      381.97      7.00 o 
   3  14  -8       84.10       73.01      6.95 o 
   4  14  -8      292.82      267.86      5.17 o 
   5  14  -8        8.75       11.00      4.17 o 
   6  14  -8       37.34       27.70      4.76 o 
   0  16  -8      726.88      630.46      6.84 o 
   1  16  -8       18.25       18.75      5.89 o 
   2  16  -8      881.09      723.64      7.50 o 
   3  16  -8      310.93      267.84      7.47 o 
   4  16  -8       39.82       34.45      4.51 o 
   5  16  -8       33.82       35.82      4.40 o 
   0  18  -8      593.71      479.62      6.41 o 
   1  18  -8      158.07      125.75      3.99 o 
   2  18  -8       73.89       62.66      6.17 o 
   4  18  -8      142.71      121.79      5.58 o 
   0  20  -8      455.83      358.36      5.64 o 
   1  20  -8       19.01       16.16      3.44 o 
   2  20  -8       55.04       42.85      4.49 o 
   1   1  -7      512.32      516.47      6.04 o 
   2   1  -7       15.45       21.90      4.36 o 
   3   1  -7     1721.54     1652.49      9.54 o 
   4   1  -7      225.89      213.14      5.22 o 
   5   1  -7      333.44      334.38      4.47 o 
   6   1  -7      158.15      160.00      4.11 o 
   7   1  -7      164.29      180.89      4.18 o 
   8   1  -7       62.57       54.69      3.59 o 
   9   1  -7       10.41        7.60      3.61 o 
  10   1  -7       38.46       28.74      3.60 o 
   1   3  -7       99.59       92.39      7.31 o 
   2   3  -7        6.53        6.13      4.94 o 
   3   3  -7      423.71      384.86      6.73 o 
   4   3  -7      459.10      415.61     16.44 o 
   5   3  -7       16.61       22.05      3.47 o 
   6   3  -7      261.57      235.31      3.99 o 
   7   3  -7      450.12      449.91     24.33 o 
   8   3  -7     1280.60     1228.03     24.19 o 
   9   3  -7      177.32      178.79      4.18 o 
  10   3  -7      211.08      184.95     12.22 o 
   1   5  -7      198.50      202.29      5.10 o 
   2   5  -7      435.31      436.47      7.62 o 
   3   5  -7     2180.64     2196.49     43.48 o 
   4   5  -7     2327.90     2129.54     68.91 o 
   5   5  -7      416.58      359.06      6.41 o 
   6   5  -7      345.99      325.83      5.21 o 
   7   5  -7      699.31      676.73     13.78 o 
   8   5  -7       41.90       47.55     11.90 o 
   9   5  -7       76.39       74.22      3.48 o 
  10   5  -7        7.79       11.47      3.60 o 
   1   7  -7     1235.61     1201.58     45.71 o 
   2   7  -7      263.29      310.95     11.34 o 
   3   7  -7      659.91      667.59     33.57 o 
   4   7  -7      315.81      312.65     17.06 o 
   5   7  -7     1247.29     1194.04     60.65 o 
   6   7  -7      314.32      315.03      6.62 o 
   7   7  -7      229.78      252.51      5.91 o 
   8   7  -7     1188.37     1094.74     77.04 o 
   9   7  -7      460.34      441.55     10.79 o 
  10   7  -7      108.77      106.12      5.48 o 
   1   9  -7      560.01      656.72     27.11 o 
   2   9  -7     1242.31     1270.08     64.97 o 
   3   9  -7       23.81       31.75      4.19 o 
   4   9  -7     1200.16     1115.10     59.94 o 
   5   9  -7       54.91       52.62      3.47 o 
   6   9  -7      202.69      216.78      5.19 o 
   7   9  -7      202.28      187.65      5.34 o 
   8   9  -7      602.02      540.42     18.96 o 
   9   9  -7      313.02      339.98     15.12 o 
  10   9  -7      330.95      317.84      6.00 o 
   1  11  -7      853.28      859.51     34.10 o 
   2  11  -7      871.32      899.75     47.07 o 
   3  11  -7      136.06      133.27      8.75 o 
   4  11  -7      391.16      357.59     20.49 o 
   5  11  -7      182.37      192.31     12.62 o 
   6  11  -7        4.39        2.29      3.44 o 
   7  11  -7      134.14      137.74      3.75 o 
   8  11  -7      192.14      173.94      7.24 o 
   9  11  -7      341.20      325.98     28.53 o 
   1  13  -7      683.39      716.65     34.45 o 
   2  13  -7     1153.97     1314.74     51.45 o 
   3  13  -7      696.98      733.58     49.05 o 
   4  13  -7      719.96      693.54     35.94 o 
   5  13  -7      174.35      186.20      8.21 o 
   6  13  -7       75.48       75.15      3.45 o 
   7  13  -7       47.19       46.95      3.11 o 
   8  13  -7       68.60       61.98      3.51 o 
   9  13  -7       11.67       13.50      4.46 o 
   1  15  -7      486.62      491.61     20.76 o 
   2  15  -7      694.75      816.84     52.04 o 
   3  15  -7      362.39      421.94     20.83 o 
   4  15  -7      161.40      179.57     10.05 o 
   5  15  -7      280.30      304.30     17.11 o 
   6  15  -7       42.12       40.82      3.52 o 
   7  15  -7      211.12      215.49      9.19 o 
   8  15  -7      609.32      539.68     64.43 o 
   1  17  -7      375.27      393.53     34.62 o 
   2  17  -7      372.68      396.59     26.56 o 
   3  17  -7      913.65      983.73     55.52 o 
   4  17  -7      245.52      240.47     14.20 o 
   5  17  -7       51.26       54.80      3.53 o 
   6  17  -7       50.92       48.17      3.26 o 
   7  17  -7      235.19      224.34     14.61 o 
   8  17  -7       63.39       59.12      5.64 o 
   1  19  -7      176.16      186.35     19.15 o 
   2  19  -7      607.21      662.20     61.07 o 
   3  19  -7      402.25      417.39     36.09 o 
   4  19  -7      148.71      152.40      5.80 o 
   5  19  -7      130.57      133.68      7.41 o 
   6  19  -7      107.83       90.31      4.03 o 
   1  21  -7      419.56      437.89     42.27 o 
   2  21  -7      308.21      326.85     32.21 o 
   3  21  -7      148.19      130.30     14.12 o 
   4  21  -7       67.58       65.88      5.49 o 
   5  21  -7      110.10       90.90     23.65 o 
   1  23  -7      631.70      578.57     53.10 o 
   2  23  -7      153.29      135.18     11.52 o 
   3  23  -7      544.62      525.62     46.08 o 
   4  23  -7      137.11      100.26     29.93 o 
   1  25  -7       38.42       30.66      2.99 o 
   2  25  -7      670.88      517.67     25.69 o 
   0   0  -6      107.45      114.49     12.61 o 
   2   0  -6     3837.11     4051.77     17.10 o 
   4   0  -6      153.06      139.60      6.09 o 
   6   0  -6     2886.64     2717.08    135.35 o 
   8   0  -6     2546.68     2531.69    135.65 o 
  10   0  -6     1260.63     1226.88      6.29 o 
   0   2  -6     1322.91     1479.85     12.17 o 
   1   2  -6       98.68      108.62      6.43 o 
   2   2  -6      590.73      595.66     21.98 o 
   3   2  -6     1912.89     1903.61     68.62 o 
   4   2  -6      856.68      824.61     38.40 o 
   5   2  -6     2437.44     2194.08     94.86 o 
   6   2  -6      808.32      713.33     30.88 o 
   7   2  -6       24.93       21.54      3.54 o 
   8   2  -6     1081.84     1024.77     40.28 o 
   9   2  -6      403.65      400.77      4.39 o 
  10   2  -6      343.01      320.34      3.85 o 
  11   2  -6       74.73       69.08      3.84 o 
   0   4  -6      436.86      567.90     48.51 o 
   1   4  -6      931.80      995.14     49.69 o 
   2   4  -6      195.15      200.61     11.79 o 
   3   4  -6     2859.77     2935.22    147.07 o 
   4   4  -6     1739.32     1729.55    265.16 o 
   5   4  -6      191.95      168.78      8.23 o 
   6   4  -6     4863.80     4414.72    201.15 o 
   7   4  -6      601.45      584.95     31.19 o 
   8   4  -6     1001.27     1047.33     25.66 o 
   9   4  -6      126.51      125.98      3.69 o 
  10   4  -6      331.85      348.48      4.06 o 
  11   4  -6      136.53      138.29      6.22 o 
   0   6  -6     1814.44     1636.88    182.10 o 
   1   6  -6      424.11      458.28     19.82 o 
   2   6  -6      988.01     1040.87     43.64 o 
   3   6  -6     1965.91     1927.26     99.59 o 
   4   6  -6      311.67      282.57     39.43 o 
   5   6  -6      774.99      758.71     85.71 o 
   6   6  -6      861.20      831.62     42.57 o 
   7   6  -6      191.51      187.42      6.91 o 
   8   6  -6      610.50      626.75     10.67 o 
   9   6  -6      436.69      439.37      4.25 o 
  10   6  -6      588.06      546.83     11.70 o 
  11   6  -6      122.78      127.19      5.83 o 
   0   8  -6      310.24      342.60     32.81 o 
   1   8  -6      591.08      609.73     27.41 o 
   2   8  -6     1277.39     1389.23     65.46 o 
   3   8  -6     1279.09     1342.56     77.97 o 
   4   8  -6      930.42      912.91     87.60 o 
   5   8  -6     1371.43     1354.89    141.74 o 
   6   8  -6      327.49      307.03     23.02 o 
   7   8  -6       55.89       53.94      3.84 o 
   8   8  -6     2434.64     2456.37     92.55 o 
   9   8  -6      176.36      166.53      3.71 o 
  10   8  -6      152.38      138.02      3.87 o 
  11   8  -6      143.16      147.84      6.88 o 
   0  10  -6       43.04       39.56      8.11 o 
   1  10  -6      200.32      199.04      8.25 o 
   2  10  -6      950.11      997.22     48.31 o 
   3  10  -6     2240.85     2381.06    109.64 o 
   4  10  -6      276.51      282.86     22.64 o 
   5  10  -6      661.72      631.24     67.03 o 
   6  10  -6     2250.74     2251.79    225.69 o 
   7  10  -6      157.71      158.07     10.34 o 
   8  10  -6      585.35      614.32     33.52 o 
   9  10  -6      241.96      217.47      4.27 o 
  10  10  -6      167.05      167.70      8.84 o 
  11  10  -6        2.76        2.66      4.18 o 
   0  12  -6      689.90      744.45     14.59 o 
   1  12  -6      391.59      413.28     14.11 o 
   2  12  -6      482.37      492.81     18.84 o 
   3  12  -6      546.77      615.02     27.06 o 
   4  12  -6      184.25      196.67      9.20 o 
   5  12  -6     1072.85     1072.43     75.29 o 
   6  12  -6     1084.71     1127.25    112.95 o 
   7  12  -6       37.32       36.94      3.50 o 
   8  12  -6      237.77      236.25     13.83 o 
   9  12  -6      339.38      311.79     18.72 o 
  10  12  -6      210.48      225.88     17.64 o 
  11  12  -6       93.05       86.02      5.70 o 
   0  14  -6      401.91      469.58     28.90 o 
   1  14  -6      120.45      123.35      7.27 o 
   2  14  -6       69.85       71.24      5.29 o 
   3  14  -6       13.09        8.42      3.41 o 
   4  14  -6      285.63      305.96     15.63 o 
   5  14  -6       10.41       17.51      3.60 o 
   6  14  -6      601.44      638.10     43.06 o 
   7  14  -6      702.85      704.13     49.79 o 
   8  14  -6      491.59      514.05     29.38 o 
   9  14  -6      172.13      170.17      9.77 o 
  10  14  -6       75.61       60.98      3.06 o 
   0  16  -6      482.75      476.24     20.73 o 
   1  16  -6      520.56      545.96     15.38 o 
   2  16  -6      622.45      626.15     22.46 o 
   3  16  -6      858.41      901.44     58.38 o 
   4  16  -6     1857.23     2001.93    125.23 o 
   5  16  -6      787.15      821.83     48.89 o 
   6  16  -6        7.49       11.99      3.27 o 
   7  16  -6       63.50       55.99      3.99 o 
   8  16  -6      363.75      377.86     18.35 o 
   9  16  -6        9.01       15.91      4.20 o 
  10  16  -6       85.26       86.08      9.18 o 
   0  18  -6     1799.40     1995.58     10.05 o 
   1  18  -6      718.87      823.24     27.62 o 
   2  18  -6      143.15      151.99      6.89 o 
   3  18  -6      556.76      635.80     36.06 o 
   4  18  -6      138.41      153.74     10.24 o 
   5  18  -6      226.59      228.94     11.23 o 
   6  18  -6      226.68      235.57     11.36 o 
   7  18  -6      714.61      781.91     65.80 o 
   8  18  -6     1338.50     1355.00     73.74 o 
   9  18  -6      133.97      158.58      3.91 o 
   0  20  -6      135.70      156.01     25.53 o 
   1  20  -6      228.66      247.01     27.62 o 
   2  20  -6      359.81      386.97     21.55 o 
   3  20  -6     1780.45     1882.58    108.80 o 
   4  20  -6      321.05      330.42     19.47 o 
   5  20  -6      319.01      325.47     16.56 o 
   6  20  -6      229.79      224.90     10.97 o 
   7  20  -6       37.58       33.83      3.71 o 
   8  20  -6      192.91      175.71      4.12 o 
   0  22  -6      209.71      216.90     35.57 o 
   1  22  -6      145.84      141.20     12.10 o 
   2  22  -6       33.03       38.25      3.43 o 
   3  22  -6       58.67       84.08      6.67 o 
   4  22  -6      609.54      669.39     31.59 o 
   5  22  -6       15.73       21.91      3.05 o 
   6  22  -6      186.10      187.55     15.63 o 
   7  22  -6      449.17      452.18     10.00 o 
   0  24  -6      624.43      618.05     90.68 o 
   1  24  -6      601.51      619.43     56.88 o 
   2  24  -6      287.26      273.89     24.67 o 
   3  24  -6      177.31      170.00     16.50 o 
   4  24  -6       60.09       58.36      4.97 o 
   5  24  -6        2.74        4.70      2.72 o 
   6  24  -6       30.80       30.23      3.46 o 
   0  26  -6      109.73       95.61     16.11 o 
   1  26  -6       86.51       88.30     10.09 o 
   2  26  -6       96.53       93.50      6.86 o 
   3  26  -6      182.89      185.28     17.09 o 
   4  26  -6       22.56       25.27      2.60 o 
   5  26  -6       27.17       23.64      3.19 o 
   0  28  -6      274.94      273.67     47.06 o 
   1  28  -6      641.36      627.01     56.90 o 
   2  28  -6      656.13      585.74     55.28 o 
   1   1  -5        4.38       15.84      5.42 o 
   2   1  -5     3161.32     3868.90     12.91 o 
   4   1  -5     4100.31     5032.26    161.01 o 
   5   1  -5      863.53      893.29     88.43 o 
   6   1  -5      281.92      253.43     27.50 o 
   7   1  -5      373.52      377.12     22.53 o 
   8   1  -5     1898.65     1886.17     68.39 o 
   9   1  -5      414.05      420.53     15.40 o 
  10   1  -5      294.79      269.94      8.54 o 
  11   1  -5       26.71       26.89      3.29 o 
  12   1  -5       23.17       17.61      2.96 o 
  13   1  -5       79.68       59.68      6.87 o 
   1   3  -5       89.39      112.77      4.20 o 
   2   3  -5     2577.04     2499.61    180.34 o 
   3   3  -5      170.52      172.52     27.65 o 
   4   3  -5     1857.56     1970.84    228.11 o 
   5   3  -5     1376.74     1241.86    124.50 o 
   6   3  -5      480.27      462.32     32.81 o 
   7   3  -5     3018.79     2848.91    217.58 o 
   8   3  -5     2147.20     2138.01    142.88 o 
   9   3  -5     2186.67     2207.46     77.55 o 
  10   3  -5      153.87      149.16      3.57 o 
  11   3  -5       62.20       59.12      3.00 o 
  12   3  -5        5.92        7.62      3.57 o 
  13   3  -5      381.75      340.49      7.22 o 
   1   5  -5     2886.13     3001.65    124.41 o 
   2   5  -5     4425.80     4396.09    199.94 o 
   3   5  -5     3445.57     3464.85    194.45 o 
   4   5  -5     2050.66     2187.75    142.95 o 
   5   5  -5     1302.45     1263.37    121.32 o 
   6   5  -5      207.21      182.38     16.00 o 
   7   5  -5      250.01      226.08     13.80 o 
   8   5  -5      474.68      465.47     34.78 o 
   9   5  -5      255.14      289.77     15.75 o 
  10   5  -5      594.41      567.03     14.05 o 
  11   5  -5       58.07       53.42      3.16 o 
  12   5  -5      265.60      228.99      3.90 o 
  13   5  -5        6.70       10.24      6.25 o 
   1   7  -5       90.65      104.63      3.33 o 
   2   7  -5     1257.66     1348.35     83.67 o 
   3   7  -5     1994.89     2157.72    121.06 o 
   4   7  -5      142.25      144.32     13.74 o 
   5   7  -5      592.96      583.89     52.49 o 
   6   7  -5       15.81       19.58      3.47 o 
   7   7  -5      376.08      369.28     26.04 o 
   8   7  -5     1929.21     1980.03    151.65 o 
   9   7  -5     1884.37     1873.93    140.56 o 
  10   7  -5      350.49      381.38     14.43 o 
  11   7  -5      412.18      399.78     13.15 o 
  12   7  -5       17.30       15.59      3.85 o 
   1   9  -5      463.82      486.58     13.14 o 
   2   9  -5      609.21      628.63     23.92 o 
   3   9  -5      190.91      191.40     13.11 o 
   4   9  -5       58.79       59.79      5.58 o 
   5   9  -5      119.25      140.10     12.66 o 
   6   9  -5      151.51      149.59     13.83 o 
   7   9  -5      136.79      158.98     12.38 o 
   8   9  -5      322.92      340.41     17.19 o 
   9   9  -5      113.77       97.88      6.30 o 
  10   9  -5      309.58      300.02     11.73 o 
  11   9  -5       62.83       60.93      3.52 o 
  12   9  -5      128.09      125.55      4.41 o 
   1  11  -5      386.25      357.89      9.35 o 
   2  11  -5     1037.32     1111.71     28.34 o 
   3  11  -5      176.76      163.69     15.98 o 
   4  11  -5      126.81      132.30     16.67 o 
   5  11  -5      291.47      305.07     21.94 o 
   6  11  -5      187.64      181.00     14.70 o 
   7  11  -5      620.03      575.57     58.07 o 
   8  11  -5       51.93       59.64      3.11 o 
   9  11  -5      570.61      532.60     32.67 o 
  10  11  -5      455.62      438.33     21.41 o 
  11  11  -5      198.55      179.00      3.78 o 
  12  11  -5       86.09       91.19      4.12 o 
   1  13  -5      822.31      795.47      5.63 o 
   2  13  -5      632.19      676.51     15.87 o 
   3  13  -5     1748.21     1761.22     76.60 o 
   4  13  -5      604.75      608.66     56.56 o 
   5  13  -5       74.80       67.33      4.95 o 
   6  13  -5       62.52       66.68      3.98 o 
   7  13  -5      229.01      254.68     13.14 o 
   8  13  -5     1463.51     1534.89     68.12 o 
   9  13  -5      130.69      151.38      9.37 o 
  10  13  -5       42.99       57.72      7.37 o 
  11  13  -5      128.16      133.88      3.77 o 
  12  13  -5       27.63       31.39      3.90 o 
   1  15  -5      304.62      319.29      3.86 o 
   2  15  -5      584.73      604.02     16.61 o 
   3  15  -5     1001.76     1025.47     53.13 o 
   4  15  -5      947.63      988.28     52.74 o 
   5  15  -5     2840.06     2805.38    253.54 o 
   6  15  -5      169.76      176.68     18.80 o 
   7  15  -5      571.61      560.44     49.62 o 
   8  15  -5      721.49      754.03     44.81 o 
   9  15  -5      198.81      198.65     17.02 o 
  10  15  -5       73.14       96.67      4.35 o 
  11  15  -5      340.92      332.78     18.53 o 
   1  17  -5     1274.86     1371.71     10.26 o 
   2  17  -5     1739.68     1865.11     50.47 o 
   3  17  -5      389.47      391.71     25.98 o 
   4  17  -5     2124.40     2108.27    130.85 o 
   5  17  -5      517.97      519.49     24.50 o 
   6  17  -5      844.34      880.56     65.35 o 
   7  17  -5     1672.54     1889.56    143.72 o 
   8  17  -5      138.66      144.25      9.47 o 
   9  17  -5      858.14     1003.80     69.52 o 
  10  17  -5     1007.49     1091.59     24.87 o 
  11  17  -5      155.35      119.97      6.47 o 
   1  19  -5     1714.77     1910.81     27.49 o 
   2  19  -5     3851.99     3869.34    247.15 o 
   3  19  -5     1258.94     1243.34     72.79 o 
   4  19  -5     1229.74     1287.52     71.13 o 
   5  19  -5      858.38      913.25     44.48 o 
   6  19  -5      401.86      445.46     22.69 o 
   7  19  -5     1839.43     1982.45     82.74 o 
   8  19  -5       56.72       61.08      3.98 o 
   9  19  -5      595.41      676.07     22.98 o 
  10  19  -5       80.77       90.98      3.30 o 
   1  21  -5      247.34      235.79     16.15 o 
   2  21  -5      161.02      158.08     10.32 o 
   3  21  -5     1084.45     1140.94     67.90 o 
   4  21  -5     1512.94     1568.51     87.05 o 
   5  21  -5      181.76      181.63      6.93 o 
   6  21  -5       49.63       52.10      3.01 o 
   7  21  -5      400.37      410.16     22.94 o 
   8  21  -5      363.21      406.47     20.76 o 
   9  21  -5      949.16      995.20     51.59 o 
   1  23  -5      124.50      104.79      7.41 o 
   2  23  -5       14.06       11.84      2.89 o 
   3  23  -5       19.44       26.38      2.76 o 
   4  23  -5      345.37      394.02     22.11 o 
   5  23  -5       17.96       20.20      3.01 o 
   6  23  -5      125.11      118.63     10.24 o 
   7  23  -5       25.16       36.22      2.67 o 
   8  23  -5      124.29      114.52      6.97 o 
   9  23  -5      115.40      100.73      4.06 o 
   1  25  -5      345.73      327.02     21.78 o 
   2  25  -5       39.53       38.16      4.89 o 
   3  25  -5      623.75      617.14     35.77 o 
   4  25  -5       43.11       47.90      3.69 o 
   5  25  -5      253.20      274.28     16.50 o 
   6  25  -5       37.52       38.70      2.65 o 
   7  25  -5      175.99      176.64      9.09 o 
   8  25  -5       22.69       29.63      4.07 o 
   1  27  -5      292.33      303.88     25.35 o 
   2  27  -5      516.69      519.34     48.60 o 
   3  27  -5      275.70      269.55     27.12 o 
   4  27  -5      134.39      137.42     16.74 o 
   5  27  -5       34.96       31.51      4.19 o 
   6  27  -5      110.74       97.34      7.50 o 
   1  29  -5      392.55      392.29     41.41 o 
   2  29  -5      497.75      468.60     46.20 o 
   3  29  -5      436.19      441.20     39.96 o 
   4  29  -5       24.36       23.61      4.00 o 
   5  29  -5        5.19        9.79      2.92 o 
   1  31  -5      421.15      429.31     36.22 o 
   2  31  -5      117.76      106.27      7.39 o 
   6   0  -4     1362.80     1505.63    166.71 o 
   8   0  -4      676.97      634.72     41.76 o 
  10   0  -4     1057.10     1071.72     56.64 o 
  12   0  -4      781.77      720.72     41.95 o 
  14   0  -4     1044.50      938.91      7.97 o 
   1   2  -4     2832.76     3355.35     12.62 o 
   4   2  -4      554.45      748.80      6.55 o 
   5   2  -4      418.20      488.92     50.68 o 
   6   2  -4     1447.15     1388.13    126.43 o 
   7   2  -4       13.74       22.60      2.80 o 
   8   2  -4     1890.80     1872.36    117.98 o 
   9   2  -4      405.06      383.20     11.66 o 
  10   2  -4      638.38      666.73     22.12 o 
  11   2  -4      191.36      181.04      3.19 o 
  12   2  -4      550.78      563.70     17.11 o 
  13   2  -4      602.39      607.84      7.79 o 
  14   2  -4       59.45       58.75      4.26 o 
   2   4  -4     5241.41     4703.06     11.13 o 
   3   4  -4     2953.50     3067.50    225.33 o 
   4   4  -4     3655.90     3486.83    215.35 o 
   5   4  -4      685.20      706.25     66.80 o 
   6   4  -4      133.52      130.13     10.90 o 
   7   4  -4      258.53      267.93     13.39 o 
   8   4  -4      632.83      646.20     31.72 o 
   9   4  -4     1105.30     1130.84     47.98 o 
  10   4  -4      903.34      923.54     31.88 o 
  11   4  -4       70.96       75.00      4.12 o 
  12   4  -4     1045.12     1072.67     31.32 o 
  13   4  -4      285.85      288.79      6.17 o 
  14   4  -4      351.75      330.47      6.61 o 
   0   6  -4     5009.61     5067.46     12.79 o 
   1   6  -4     1594.93     1588.23     71.96 o 
   2   6  -4     3031.67     3131.51    188.51 o 
   3   6  -4     2241.97     2153.33    110.05 o 
   4   6  -4      624.03      654.07     64.47 o 
   5   6  -4      277.17      279.17     26.46 o 
   6   6  -4      142.02      155.11     12.12 o 
   7   6  -4       27.35       31.51      2.96 o 
   8   6  -4      293.76      284.48     10.67 o 
   9   6  -4     1361.94     1382.09     91.63 o 
  10   6  -4      465.41      491.21     27.15 o 
  11   6  -4      341.88      346.70     15.28 o 
  12   6  -4       14.39       13.83      3.08 o 
  13   6  -4      338.63      330.55      4.49 o 
   0   8  -4     1538.33     1616.40     29.33 o 
   1   8  -4      778.56      786.91     27.15 o 
   2   8  -4     2262.06     2245.50    122.74 o 
   3   8  -4     2083.09     2107.80    122.74 o 
   4   8  -4      105.01      124.02     10.57 o 
   5   8  -4      230.36      199.16     18.99 o 
   6   8  -4       31.63       33.03      3.83 o 
   7   8  -4      137.90      151.98     11.03 o 
   8   8  -4      637.22      665.80     45.44 o 
   9   8  -4      127.91      143.19      9.43 o 
  10   8  -4      370.77      379.31     27.36 o 
  11   8  -4      191.67      192.66     10.85 o 
  12   8  -4        4.88        4.77      3.06 o 
  13   8  -4      280.27      290.89      4.19 o 
   0  10  -4     2157.26     2093.66     17.63 o 
   1  10  -4     1375.83     1404.56     20.88 o 
   2  10  -4      399.25      390.10     15.34 o 
   3  10  -4      586.99      585.24     40.82 o 
   4  10  -4      459.01      453.80     40.00 o 
   5  10  -4      292.93      264.89     22.64 o 
   6  10  -4     1165.34     1112.68    102.21 o 
   7  10  -4      533.35      572.11     41.84 o 
   8  10  -4      268.94      269.37     14.70 o 
   9  10  -4      379.61      362.12     18.24 o 
  10  10  -4       12.47        3.00      3.58 o 
  11  10  -4      157.86      128.49      6.95 o 
  12  10  -4      318.26      348.54      8.98 o 
  13  10  -4       98.76       74.18      5.42 o 
   0  12  -4     1046.34     1091.19      5.31 o 
   1  12  -4      478.17      469.36      5.76 o 
   2  12  -4     2359.16     2370.86     93.58 o 
   3  12  -4      195.24      165.68     11.05 o 
   4  12  -4      853.62      868.37     64.73 o 
   5  12  -4     1329.92     1300.89    111.15 o 
   6  12  -4      132.10      150.07      9.31 o 
   7  12  -4      390.82      420.03     30.17 o 
   8  12  -4      303.60      321.17     22.26 o 
   9  12  -4      105.75       93.65      4.30 o 
  10  12  -4      256.91      236.04     18.05 o 
  11  12  -4      440.48      440.11     17.56 o 
  12  12  -4       72.39       75.25      2.91 o 
  13  12  -4       46.94       36.57      5.25 o 
   0  14  -4     1628.03     1695.93     30.05 o 
   1  14  -4      396.99      408.07      8.34 o 
   2  14  -4      390.40      395.12     12.93 o 
   3  14  -4      271.03      291.38     16.71 o 
   4  14  -4     1691.29     1756.61    135.27 o 
   5  14  -4      927.52      889.06     71.99 o 
   6  14  -4      296.19      268.37     21.68 o 
   7  14  -4      275.51      300.68     20.11 o 
   8  14  -4      126.47      111.90      6.65 o 
   9  14  -4      259.61      233.15     13.20 o 
  10  14  -4      242.49      254.93     15.56 o 
  11  14  -4       59.06       64.49      3.84 o 
  12  14  -4       23.45       32.07      3.06 o 
   0  16  -4     1853.69     1827.26    111.53 o 
   1  16  -4      897.04      912.12     28.90 o 
   2  16  -4     1510.73     1528.16     44.15 o 
   3  16  -4      162.06      157.99      6.56 o 
   4  16  -4     1753.79     1701.85    106.84 o 
   5  16  -4     1407.73     1379.31     85.51 o 
   6  16  -4       43.76       57.33      6.39 o 
   7  16  -4      424.77      423.65     19.46 o 
   8  16  -4      386.22      395.18     12.29 o 
   9  16  -4       58.58       59.12      3.83 o 
  10  16  -4       70.18       69.85      3.26 o 
  11  16  -4      107.60      113.64     10.41 o 
  12  16  -4      169.13      166.98      5.32 o 
   0  18  -4      869.88      874.41     51.95 o 
   1  18  -4      856.69      910.75     36.13 o 
   2  18  -4      591.41      561.58     39.07 o 
   3  18  -4     1811.10     1770.31    109.92 o 
   4  18  -4      179.35      166.19      8.08 o 
   5  18  -4      501.41      475.79     24.95 o 
   6  18  -4      490.93      507.89     22.44 o 
   7  18  -4      533.80      561.90     21.06 o 
   8  18  -4      357.56      342.53     19.44 o 
   9  18  -4       71.32       79.51      3.42 o 
  10  18  -4       51.80       54.75      4.27 o 
  11  18  -4      252.57      304.36     11.50 o 
   0  20  -4     2797.66     2935.22    179.70 o 
   1  20  -4     1239.43     1205.94     66.99 o 
   2  20  -4      677.35      693.32     40.30 o 
   3  20  -4      805.73      780.23     48.55 o 
   4  20  -4     1092.99     1091.24     63.67 o 
   5  20  -4     1262.61     1279.70     70.16 o 
   6  20  -4        4.15        9.16      4.58 o 
   7  20  -4      695.74      717.25     51.87 o 
   8  20  -4      378.52      428.41     22.49 o 
   9  20  -4      769.13      804.97     29.89 o 
  10  20  -4      200.10      229.16      9.36 o 
  11  20  -4      227.43      229.27      6.15 o 
   0  22  -4     1775.33     1740.01    186.99 o 
   1  22  -4      615.90      559.04     46.77 o 
   2  22  -4     1374.76     1384.22     99.28 o 
   3  22  -4      757.78      764.49     49.64 o 
   4  22  -4     1400.73     1471.49     85.14 o 
   5  22  -4       80.81       87.74      3.49 o 
   6  22  -4      281.35      304.02     14.47 o 
   7  22  -4     1297.35     1331.16    116.73 o 
   8  22  -4      139.36      147.35      5.59 o 
   9  22  -4      986.01     1080.53     45.20 o 
  10  22  -4       63.89       74.33      3.77 o 
   0  24  -4      782.67      719.64     66.52 o 
   1  24  -4      541.75      530.41     35.21 o 
   2  24  -4     1499.58     1469.84    105.71 o 
   3  24  -4      527.42      511.77     33.02 o 
   4  24  -4       49.94       62.10      5.44 o 
   5  24  -4      513.70      524.08     33.45 o 
   6  24  -4      267.87      280.31     17.99 o 
   7  24  -4       22.05       25.54      2.83 o 
   8  24  -4      799.02      876.71     33.38 o 
   9  24  -4      245.74      271.74     12.35 o 
   0  26  -4      171.95      151.85     23.84 o 
   1  26  -4      338.08      356.67     23.76 o 
   2  26  -4      461.33      482.10     31.86 o 
   3  26  -4      822.07      811.29     56.92 o 
   4  26  -4      674.57      714.16     48.30 o 
   5  26  -4      124.88      130.27      8.73 o 
   6  26  -4      144.17      151.90     10.00 o 
   7  26  -4       39.80       38.41      2.88 o 
   8  26  -4      415.35      426.84     18.14 o 
   0  28  -4     2010.42     1994.34    302.25 o 
   1  28  -4      322.88      290.02     22.73 o 
   2  28  -4     1237.89     1185.48     98.39 o 
   3  28  -4      787.12      804.22     48.01 o 
   4  28  -4      214.42      202.42     12.30 o 
   5  28  -4      126.63      124.71      7.17 o 
   6  28  -4      139.55      151.84      5.65 o 
   7  28  -4       87.96       91.94      5.47 o 
   0  30  -4       45.85       41.24      3.78 o 
   1  30  -4      418.65      397.99     31.32 o 
   2  30  -4       19.56       17.73      2.76 o 
   3  30  -4      606.88      602.85     57.03 o 
   4  30  -4      247.32      264.97     15.92 o 
   5  30  -4       42.00       56.13      4.03 o 
   6  30  -4       53.14       59.16      3.21 o 
   0  32  -4      743.06      766.05    130.59 o 
   1  32  -4      131.87      137.01     10.17 o 
   2  32  -4      201.26      189.75     15.95 o 
   3  32  -4       77.02       66.36      3.95 o 
   4   1  -3      690.13      695.73     74.49 o 
   5   1  -3      136.70      138.26      8.18 o 
   6   1  -3      200.52      204.60     14.05 o 
   7   1  -3     1185.19     1232.09     90.47 o 
   8   1  -3       50.36       44.68      3.70 o 
   9   1  -3     1596.88     1511.93     75.54 o 
  10   1  -3      510.69      521.73     25.40 o 
  11   1  -3      504.91      521.96     16.81 o 
  12   1  -3      385.46      405.42     10.65 o 
  13   1  -3      259.11      265.11      6.79 o 
  14   1  -3      360.86      364.89      9.95 o 
   3   3  -3      313.03      301.48     25.63 o 
   4   3  -3     4597.86     4001.48     10.48 o 
   5   3  -3      813.64      871.40     88.56 o 
   6   3  -3      891.69      930.59     55.38 o 
   7   3  -3      302.88      347.33     16.41 o 
   8   3  -3      460.73      466.90     23.02 o 
   9   3  -3     1099.68     1079.16     62.87 o 
  10   3  -3     1474.58     1451.22     52.20 o 
  11   3  -3      135.81      135.17      6.52 o 
  12   3  -3      821.31      863.50     24.56 o 
  13   3  -3      238.42      250.56      3.95 o 
  14   3  -3      218.84      221.10      4.20 o 
   2   5  -3      953.85      866.15     24.94 o 
   3   5  -3     1120.09     1018.34     40.75 o 
   4   5  -3     2292.17     2306.17    152.59 o 
   5   5  -3     1037.84     1104.42     78.15 o 
   6   5  -3      707.74      730.05     49.68 o 
   7   5  -3     1651.87     1623.60     90.41 o 
   8   5  -3      264.82      289.44     15.45 o 
   9   5  -3      217.97      217.81      7.10 o 
  10   5  -3     1468.44     1503.01     67.96 o 
  11   5  -3      107.67      116.27      3.74 o 
  12   5  -3       27.46       27.80      2.98 o 
  13   5  -3      134.30      147.01      5.20 o 
  14   5  -3      355.54      351.84     11.89 o 
   1   7  -3      594.16      582.22     19.94 o 
   2   7  -3     4315.42     4159.80    279.63 o 
   3   7  -3     2376.36     2403.39    142.13 o 
   4   7  -3     5299.98     5352.15    473.26 o 
   5   7  -3      318.03      311.10     28.34 o 
   6   7  -3      109.07      122.54      9.41 o 
   7   7  -3     1511.65     1527.35     96.82 o 
   8   7  -3      405.94      466.67     18.41 o 
   9   7  -3      295.23      292.44     14.23 o 
  10   7  -3      214.31      231.94      9.04 o 
  11   7  -3      163.68      159.89      4.52 o 
  12   7  -3       33.34       34.66      3.15 o 
  13   7  -3      204.10      210.77      9.24 o 
  14   7  -3        4.99        4.39      3.76 o 
   1   9  -3     4087.40     3920.90    108.07 o 
   2   9  -3       78.14       78.68      3.66 o 
   3   9  -3     1660.72     1720.69    121.50 o 
   4   9  -3      786.10      737.82     56.65 o 
   5   9  -3      717.81      749.33     43.74 o 
   6   9  -3      349.01      373.68     20.80 o 
   7   9  -3     1226.13     1354.14     69.15 o 
   8   9  -3      850.33      878.82     35.73 o 
   9   9  -3       37.89       37.41      2.89 o 
  10   9  -3        9.62       18.95      3.06 o 
  11   9  -3       86.46      103.49      4.44 o 
  12   9  -3        1.03        0.98      3.04 o 
  13   9  -3      422.69      461.30     15.46 o 
  14   9  -3      104.59       92.99      6.62 o 
   1  11  -3      999.89     1014.57     25.31 o 
   2  11  -3     2378.85     2538.85    111.62 o 
   3  11  -3      272.49      279.75     23.38 o 
   4  11  -3     1325.70     1409.78    115.25 o 
   5  11  -3      425.16      521.95     54.11 o 
   6  11  -3     1376.00     1466.00     88.20 o 
   7  11  -3      931.80      987.40     47.43 o 
   8  11  -3      499.87      518.88     18.11 o 
   9  11  -3      130.18      134.15      4.40 o 
  10  11  -3      199.45      173.81      6.25 o 
  11  11  -3      125.59      156.22      5.97 o 
  12  11  -3       47.89       58.36      3.00 o 
  13  11  -3      186.89      200.71      6.63 o 
   1  13  -3      386.13      348.06     11.99 o 
   2  13  -3      120.47      158.96      8.08 o 
   3  13  -3     1001.72      936.46     77.35 o 
   4  13  -3     2095.29     2067.51    157.72 o 
   5  13  -3      214.45      220.29     16.75 o 
   6  13  -3      243.67      242.14     18.89 o 
   7  13  -3      229.83      262.25     14.91 o 
   8  13  -3       70.89       85.32      5.85 o 
   9  13  -3      406.38      461.41     21.65 o 
  10  13  -3      362.06      320.33     14.18 o 
  11  13  -3      338.14      358.23     19.99 o 
  12  13  -3      150.33      144.83      5.08 o 
  13  13  -3      190.08      195.47      7.47 o 
   1  15  -3      419.69      489.17     12.98 o 
   2  15  -3     2140.01     2275.54    115.98 o 
   3  15  -3      335.16      322.96     36.29 o 
   4  15  -3      215.70      225.06     17.17 o 
   5  15  -3        0.42        3.40      3.68 o 
   6  15  -3      351.09      368.07     23.43 o 
   7  15  -3      569.10      577.51     33.97 o 
   8  15  -3      521.93      504.52     18.90 o 
   9  15  -3      107.34       97.25      5.53 o 
  10  15  -3       95.96       90.10      4.46 o 
  11  15  -3      111.39      104.96      8.35 o 
  12  15  -3      208.53      220.06     10.27 o 
  13  15  -3      169.78      135.76     10.22 o 
   1  17  -3      416.82      471.80     14.89 o 
   2  17  -3     2111.29     2267.26     76.76 o 
   3  17  -3      542.98      503.80     67.58 o 
   4  17  -3      150.10      131.16      6.45 o 
   5  17  -3      982.60      955.38     52.46 o 
   6  17  -3      896.64      884.35     44.19 o 
   7  17  -3      564.20      577.71     23.74 o 
   8  17  -3      154.77      139.23      6.28 o 
   9  17  -3     1084.77     1144.74     44.98 o 
  10  17  -3      113.39       99.07      3.46 o 
  11  17  -3      233.90      256.93     14.10 o 
  12  17  -3       58.28       50.97      2.70 o 
   1  19  -3      164.74      159.98     10.23 o 
   2  19  -3     2142.86     1976.70    116.31 o 
   3  19  -3      131.36      131.17      7.85 o 
   4  19  -3      323.54      317.06     22.68 o 
   5  19  -3     2321.02     2294.44    145.95 o 
   6  19  -3     2246.01     2252.02    111.27 o 
   7  19  -3      437.84      453.28     17.27 o 
   8  19  -3      179.02      205.00     10.74 o 
   9  19  -3      457.11      445.06     14.85 o 
  10  19  -3      454.84      470.65     13.89 o 
  11  19  -3       22.90       26.90      3.32 o 
  12  19  -3      120.52      124.09      9.30 o 
   1  21  -3     1210.62     1158.93     67.67 o 
   2  21  -3       42.78       51.23      3.24 o 
   3  21  -3       24.85       27.13      4.87 o 
   4  21  -3      284.45      261.68      7.23 o 
   5  21  -3     1383.23     1396.62     60.71 o 
   6  21  -3     1397.06     1497.31     57.30 o 
   7  21  -3     1133.58     1181.70    133.23 o 
   8  21  -3     1235.64     1330.94     14.30 o 
   9  21  -3       27.44       30.82      2.98 o 
  10  21  -3      481.73      461.40     23.47 o 
  11  21  -3       24.49       41.55      4.10 o 
   1  23  -3      145.12      147.43      9.63 o 
   2  23  -3     2122.58     2002.63    109.92 o 
   3  23  -3     1539.92     1401.35     96.78 o 
   4  23  -3     1181.52     1129.01     56.28 o 
   5  23  -3     1825.52     1748.95    103.27 o 
   6  23  -3      928.27      957.47     42.89 o 
   7  23  -3      415.61      428.00     21.55 o 
   8  23  -3      447.88      472.24     18.09 o 
   9  23  -3       69.53       86.14      6.00 o 
  10  23  -3       34.84       32.14      2.73 o 
  11  23  -3      123.82       89.08     17.53 o 
   1  25  -3       13.61       16.78      3.08 o 
   2  25  -3      103.93      109.24      8.08 o 
   3  25  -3      697.97      717.64     52.07 o 
   4  25  -3     1776.44     1773.51    115.99 o 
   5  25  -3       10.84       10.86      2.73 o 
   6  25  -3      154.94      165.99      9.91 o 
   7  25  -3      655.45      748.14     26.10 o 
   8  25  -3     1310.51     1454.19     51.64 o 
   9  25  -3      176.87      231.44      9.39 o 
  10  25  -3      187.07      221.34     12.22 o 
   1  27  -3     2014.04     1847.51    110.30 o 
   2  27  -3      316.63      323.89     22.80 o 
   3  27  -3      384.67      404.20     21.90 o 
   4  27  -3     1836.39     1808.72    112.44 o 
   5  27  -3      102.25      103.83      7.49 o 
   6  27  -3      117.14      123.51      7.18 o 
   7  27  -3      839.46      898.64     32.79 o 
   8  27  -3      385.35      375.49     15.29 o 
   9  27  -3      687.98      629.15     45.44 o 
   1  29  -3      531.54      510.78     35.12 o 
   2  29  -3      610.20      627.56     33.31 o 
   3  29  -3      739.66      729.93     42.20 o 
   4  29  -3     1078.93     1139.99     71.80 o 
   5  29  -3      113.50      101.63      5.28 o 
   6  29  -3       99.45      108.89      4.83 o 
   7  29  -3       56.19       62.91      4.51 o 
   8  29  -3      281.96      285.29     17.10 o 
   1  31  -3      223.84      219.60     15.96 o 
   2  31  -3      901.87      825.84     65.42 o 
   3  31  -3       71.37       75.88      3.26 o 
   4  31  -3      134.80      134.01      5.92 o 
   5  31  -3      185.44      184.90      6.57 o 
   6  31  -3      112.30      118.84     10.07 o 
   1  33  -3      234.79      230.58     13.85 o 
   2  33  -3       43.85       55.10      3.54 o 
   3  33  -3      535.57      535.42     28.25 o 
   4  33  -3      184.32      164.75     14.48 o 
   4   0  -2      114.90      155.03     27.62 o 
   6   0  -2      984.90     1045.24     69.33 o 
   8   0  -2      938.10     1020.80     69.68 o 
  10   0  -2     4990.83     4770.34    355.25 o 
  12   0  -2     2206.61     2324.99    124.02 o 
  14   0  -2      350.37      365.83      8.75 o 
   3   2  -2      217.49      248.72     13.55 o 
   4   2  -2     1277.26     1316.19     62.99 o 
   5   2  -2     1818.70     1852.22    100.41 o 
   6   2  -2     1091.69      996.77     65.53 o 
   7   2  -2       49.11       66.71      6.41 o 
   8   2  -2      315.69      319.94     16.17 o 
   9   2  -2     2279.80     2115.68     97.23 o 
  10   2  -2     1204.46     1176.77     63.73 o 
  11   2  -2     1507.15     1559.95     51.42 o 
  12   2  -2      977.97     1076.44     42.35 o 
  13   2  -2      666.42      718.16     17.42 o 
  14   2  -2      185.49      179.00      3.25 o 
  15   2  -2        2.68        5.32      3.70 o 
   3   4  -2      260.02      292.21     29.36 o 
   4   4  -2     4225.66     3715.56    238.75 o 
   5   4  -2      425.59      446.52     30.33 o 
   6   4  -2     5637.30     5668.20    315.06 o 
   7   4  -2     1616.15     1495.26     68.05 o 
   8   4  -2     1006.32     1068.74     49.25 o 
   9   4  -2      135.88      143.78      6.97 o 
  10   4  -2     1438.56     1456.43     49.07 o 
  11   4  -2     2570.80     2605.38     90.88 o 
  12   4  -2      893.55      930.77     26.12 o 
  13   4  -2      388.22      407.38      6.90 o 
  14   4  -2       94.55       98.51      3.25 o 
  15   4  -2       73.54       81.15      3.96 o 
   2   6  -2      138.27      129.50      4.81 o 
   3   6  -2     2074.20     2044.74     86.34 o 
   4   6  -2      755.28      780.95     47.64 o 
   6   6  -2     2004.93     1908.88    100.37 o 
   7   6  -2      361.08      374.78     15.40 o 
   8   6  -2     1477.83     1456.81     56.60 o 
   9   6  -2     1315.01     1406.77     53.23 o 
  10   6  -2      482.25      508.09     17.78 o 
  11   6  -2      272.91      277.03     22.99 o 
  12   6  -2      128.95      120.37      3.27 o 
  13   6  -2      471.62      503.65     13.44 o 
  14   6  -2      108.82      119.26      3.40 o 
   0   8  -2     1601.88     1569.27     70.84 o 
   1   8  -2      461.01      454.69     17.59 o 
   2   8  -2     2240.59     2010.15    223.92 o 
   3   8  -2     1978.93     2068.58    194.01 o 
   4   8  -2     1546.02     1724.01    110.83 o 
   5   8  -2      347.00      396.66     22.77 o 
   6   8  -2     5624.43     5207.69    446.23 o 
   7   8  -2     3716.58     3736.53    132.14 o 
   8   8  -2     1411.03     1407.09     46.79 o 
   9   8  -2      108.38      111.62      5.46 o 
  10   8  -2      626.47      639.99     14.99 o 
  11   8  -2       11.04        6.17      2.89 o 
  12   8  -2       75.65       67.78      3.27 o 
  13   8  -2       35.85       40.21      3.26 o 
  14   8  -2       98.18      108.29      4.56 o 
   1  10  -2     3004.19     2828.50    101.71 o 
   2  10  -2     1881.36     1903.90    104.38 o 
   3  10  -2     1047.86     1096.47     58.62 o 
   4  10  -2      213.56      242.57     11.80 o 
   5  10  -2     1110.18     1156.73     55.79 o 
   6  10  -2      953.59      968.97     59.19 o 
   7  10  -2      920.52      864.85     37.53 o 
   8  10  -2       48.60       56.48      2.65 o 
   9  10  -2      142.55      149.55      5.15 o 
  10  10  -2      177.68      184.60     17.02 o 
  11  10  -2      668.03      679.95     26.29 o 
  12  10  -2      578.92      566.06     19.00 o 
  13  10  -2        9.02        6.32      2.79 o 
  14  10  -2       36.06       46.16      3.21 o 
   0  12  -2     7415.79     7578.63     14.19 o 
   1  12  -2     3819.34     3680.00      9.68 o 
   2  12  -2      416.86      438.27     17.15 o 
   3  12  -2      470.56      451.05     32.82 o 
   4  12  -2     2015.59     1924.23    114.83 o 
   5  12  -2     1847.84     1979.15     98.21 o 
   6  12  -2      182.99      158.47      9.21 o 
   7  12  -2      775.76      793.31     38.43 o 
   8  12  -2       18.48       19.34      2.72 o 
   9  12  -2      319.98      337.32     11.76 o 
  10  12  -2      419.99      405.54      7.58 o 
  11  12  -2       71.62       67.27      4.15 o 
  12  12  -2      154.68      151.41      3.39 o 
  13  12  -2       90.32       97.80      2.96 o 
  14  12  -2       25.44       25.40      3.33 o 
   0  14  -2     2479.46     2730.29    114.74 o 
   1  14  -2      469.23      511.24     12.14 o 
   2  14  -2      741.64      708.28     38.46 o 
   3  14  -2     1261.60     1137.56     70.78 o 
   4  14  -2      910.17      797.04     80.36 o 
   5  14  -2      409.91      394.42     32.48 o 
   6  14  -2       48.49       40.43      2.97 o 
   7  14  -2      114.68      121.62      7.51 o 
   8  14  -2      715.64      717.73     23.21 o 
   9  14  -2       65.88       61.62      4.13 o 
  10  14  -2      846.84      842.86     21.53 o 
  11  14  -2      433.55      404.82     14.05 o 
  12  14  -2      393.48      370.01     14.42 o 
  13  14  -2       12.24        5.83      2.83 o 
   0  16  -2     1368.53     1590.79     87.15 o 
   1  16  -2     4403.43     4170.90    246.59 o 
   2  16  -2     1268.04     1258.38     45.32 o 
   3  16  -2      791.70      872.43     16.97 o 
   4  16  -2     1457.63     1391.17     87.41 o 
   5  16  -2     1706.14     1550.38    118.82 o 
   6  16  -2      815.26      780.52     37.10 o 
   7  16  -2       43.25       37.85      2.90 o 
   8  16  -2      277.15      291.61      8.75 o 
   9  16  -2      138.09      144.45      5.22 o 
  10  16  -2      126.56      138.09      5.96 o 
  11  16  -2      257.96      232.98      8.62 o 
  12  16  -2       70.03       66.19      3.22 o 
  13  16  -2      248.03      245.76     13.98 o 
   0  18  -2     1311.81     1352.54    101.39 o 
   1  18  -2      442.47      468.10     24.43 o 
   2  18  -2       26.08       27.97      2.54 o 
   3  18  -2      267.87      316.06     11.70 o 
   4  18  -2      125.46      131.04      4.72 o 
   5  18  -2      294.97      310.69     20.34 o 
   6  18  -2      697.86      658.15     30.46 o 
   7  18  -2      771.27      758.29     34.55 o 
   8  18  -2      352.51      370.00     12.93 o 
   9  18  -2       25.05       27.49      3.49 o 
  10  18  -2     1082.25     1173.20     25.73 o 
  11  18  -2      710.35      724.38     22.35 o 
  12  18  -2       50.30       54.93      3.28 o 
  13  18  -2      292.31      292.44      5.95 o 
   0  20  -2      301.65      300.71     25.87 o 
   1  20  -2      551.87      563.84     25.13 o 
   2  20  -2      415.66      431.45     19.54 o 
   3  20  -2      453.01      428.71     19.27 o 
   4  20  -2      781.05      785.99     46.76 o 
   5  20  -2     2064.25     2001.32     76.34 o 
   6  20  -2     2097.09     2023.43     75.27 o 
   7  20  -2     1293.05     1293.70    112.27 o 
   8  20  -2      667.31      685.91     17.09 o 
   9  20  -2      557.80      559.51     17.11 o 
  10  20  -2      168.06      176.50      3.24 o 
  11  20  -2      125.61      125.30      6.63 o 
  12  20  -2      150.59      137.67      8.62 o 
   0  22  -2     1794.83     1816.24    143.49 o 
   1  22  -2       21.78       20.78      2.32 o 
   2  22  -2     1646.00     1623.59     66.42 o 
   3  22  -2     1863.45     1787.32     94.54 o 
   4  22  -2      897.28      822.73     36.29 o 
   5  22  -2     5145.86     4926.48    205.65 o 
   6  22  -2     2651.86     2634.79    116.00 o 
   7  22  -2     1150.98     1211.58     36.00 o 
   8  22  -2      299.15      308.58      6.84 o 
   9  22  -2      181.69      171.95      3.21 o 
  10  22  -2       54.67       55.75      2.85 o 
  11  22  -2      106.86      106.73      6.16 o 
   0  24  -2      845.87      847.27     58.62 o 
   1  24  -2      317.96      300.38      9.98 o 
   2  24  -2      150.40      136.69      4.52 o 
   3  24  -2      282.26      249.83      9.69 o 
   4  24  -2     1964.75     1950.17     98.81 o 
   5  24  -2      159.18      175.61      8.45 o 
   6  24  -2     4165.71     4264.81    202.93 o 
   7  24  -2      109.60      115.56      5.38 o 
   8  24  -2     2560.93     2667.97     68.47 o 
   9  24  -2      525.78      539.61     16.87 o 
  10  24  -2       31.79       38.84      2.43 o 
  11  24  -2       22.70       28.49      3.92 o 
   0  26  -2      175.93      149.19      7.69 o 
   1  26  -2      310.83      254.52      7.65 o 
   2  26  -2       33.61       32.69      2.99 o 
   3  26  -2     1711.42     1686.49     81.17 o 
   4  26  -2      819.91      877.29     42.38 o 
   5  26  -2     1473.94     1483.89     72.13 o 
   6  26  -2     1056.29     1152.95     35.26 o 
   7  26  -2      812.60      884.92     30.30 o 
   8  26  -2       54.62       56.65      2.67 o 
   9  26  -2      342.21      356.08     14.74 o 
  10  26  -2      114.18      117.81      5.20 o 
   0  28  -2     2526.68     2232.76    117.73 o 
   1  28  -2       64.26       67.37      4.52 o 
   2  28  -2       48.39       52.88      3.97 o 
   3  28  -2      175.23      149.83      5.36 o 
   4  28  -2      762.91      759.31     40.97 o 
   5  28  -2      256.24      268.24     11.51 o 
   6  28  -2      686.29      714.22     23.89 o 
   7  28  -2       53.75       55.08      2.78 o 
   8  28  -2      242.92      250.15     10.82 o 
   9  28  -2      325.16      313.01     17.15 o 
   0  30  -2      676.96      529.36     53.41 o 
   1  30  -2      257.44      243.01     10.91 o 
   2  30  -2      587.19      586.34     31.36 o 
   3  30  -2       88.41       91.16      4.96 o 
   4  30  -2      158.58      154.61      5.69 o 
   5  30  -2      199.87      207.59      6.84 o 
   6  30  -2      182.75      200.07      6.22 o 
   7  30  -2      179.22      187.38      9.72 o 
   8  30  -2      456.69      473.94     18.80 o 
   0  32  -2       46.05       51.57      6.35 o 
   1  32  -2        3.55        1.53      3.27 o 
   2  32  -2      304.50      292.13     10.47 o 
   3  32  -2      100.12       99.16      5.36 o 
   4  32  -2       47.49       55.85      3.14 o 
   5  32  -2       56.35       61.15      3.34 o 
   6  32  -2      169.72      171.40      6.01 o 
   1  34  -2        4.38        8.08      6.80 o 
   2  34  -2      167.51      120.21      6.55 o 
   3  34  -2      320.05      289.23      6.06 o 
   4  34  -2      520.26      483.19      7.03 o 
   3   1  -1        7.14        0.00      2.73 o 
   4   1  -1     2346.70     1996.17    134.96 o 
   5   1  -1     2869.19     2751.25    233.40 o 
   6   1  -1      375.82      390.51     16.30 o 
   7   1  -1     2954.11     2898.91    112.50 o 
   8   1  -1      582.21      582.98     20.10 o 
   9   1  -1      627.79      621.36     15.74 o 
  10   1  -1     6151.47     6014.31    181.79 o 
  11   1  -1     1179.22     1206.41     25.86 o 
  12   1  -1     1200.93     1242.98     48.81 o 
  13   1  -1     2552.16     2843.10     70.57 o 
  14   1  -1      358.49      347.37      3.26 o 
  15   1  -1       25.62       24.29      2.99 o 
   3   3  -1     2270.20     1921.85    196.89 o 
   5   3  -1     2686.36     2575.12     98.76 o 
   6   3  -1     1082.11     1025.20     32.53 o 
   7   3  -1     4008.44     3907.13    135.28 o 
   8   3  -1      701.58      766.34     28.26 o 
   9   3  -1      236.99      236.63      7.93 o 
  10   3  -1       83.10       95.81      2.87 o 
  11   3  -1       12.41       11.17      2.85 o 
  12   3  -1      378.29      383.95     10.32 o 
  13   3  -1      124.93      137.33      6.97 o 
  14   3  -1      714.76      818.72     10.11 o 
  15   3  -1       94.95       87.52      3.42 o 
   3   5  -1     3063.46     2298.67    381.41 o 
   4   5  -1     1878.33     1835.93     88.03 o 
   6   5  -1     6431.20     6894.98    564.37 o 
   7   5  -1       81.08       76.56      2.61 o 
   8   5  -1     2178.27     2210.51     73.03 o 
   9   5  -1      111.75      112.55      3.00 o 
  10   5  -1     1016.13      950.27     29.33 o 
  11   5  -1      496.66      502.75      9.54 o 
  12   5  -1      128.31      129.42      3.02 o 
  13   5  -1     1281.54     1388.25     25.73 o 
  14   5  -1        7.66        8.13      2.76 o 
  15   5  -1      174.96      159.07      4.53 o 
   2   7  -1     2052.90     1905.78    125.88 o 
   5   7  -1     3209.55     3085.29    147.38 o 
   6   7  -1     9771.33    10325.62    510.08 o 
   7   7  -1      237.66      235.87      7.44 o 
   8   7  -1       71.62       69.24      3.42 o 
   9   7  -1       10.40       11.31      2.82 o 
  10   7  -1       38.84       34.38      3.15 o 
  11   7  -1       74.23       78.29      2.91 o 
  12   7  -1      420.86      453.99     14.76 o 
  13   7  -1      563.46      603.15     13.23 o 
  14   7  -1        5.27       11.20      2.84 o 
  15   7  -1       26.17       25.65      4.02 o 
   2   9  -1      515.29      452.01     15.32 o 
   3   9  -1      895.71      863.41     33.65 o 
   4   9  -1     3877.45     3780.68    281.27 o 
   5   9  -1     3775.80     4079.47    216.89 o 
   6   9  -1      391.64      417.89     16.16 o 
   7   9  -1     2790.14     2971.80     99.00 o 
   8   9  -1     1552.78     1459.71     36.54 o 
   9   9  -1     2317.41     2339.56     63.58 o 
  10   9  -1      268.57      265.37      3.36 o 
  11   9  -1      204.50      218.07      4.75 o 
  12   9  -1      123.35      117.59      4.25 o 
  13   9  -1      163.10      185.10      3.74 o 
  14   9  -1      131.31      152.41      5.70 o 
   1  11  -1     2719.90     2883.40     49.21 o 
   2  11  -1     3242.33     2986.50    158.77 o 
   3  11  -1      500.60      515.63     18.73 o 
   4  11  -1      365.19      335.73     15.88 o 
   5  11  -1     4280.47     4157.59    253.85 o 
   6  11  -1     2037.27     2077.81     99.14 o 
   7  11  -1     1472.96     1464.48     49.61 o 
   8  11  -1      290.43      290.90      8.71 o 
   9  11  -1      305.16      322.16      8.29 o 
  10  11  -1      284.26      267.43      3.98 o 
  11  11  -1     1338.94     1393.06     28.89 o 
  12  11  -1       73.47       79.27      2.88 o 
  13  11  -1      264.47      259.38      9.15 o 
  14  11  -1        1.79        0.98      3.14 o 
   1  13  -1     1227.32     1250.67     43.61 o 
   2  13  -1     3711.65     3592.94    275.25 o 
   3  13  -1     1665.50     1456.37     48.05 o 
   4  13  -1     3050.72     2999.17    173.03 o 
   5  13  -1      761.46      785.58     34.02 o 
   6  13  -1      385.41      387.51     18.67 o 
   7  13  -1      194.75      206.49      7.32 o 
   8  13  -1      317.94      298.44      6.00 o 
   9  13  -1      588.12      535.49      9.77 o 
  10  13  -1      779.92      771.83      9.31 o 
  11  13  -1      377.20      369.70      9.05 o 
  12  13  -1      954.13      914.30     27.87 o 
  13  13  -1      545.91      529.32     24.44 o 
  14  13  -1       56.38       43.15      5.62 o 
   1  15  -1    12390.18    13421.60     17.96 o 
   2  15  -1     7058.03     6752.96    662.59 o 
   3  15  -1     5519.74     4886.98    353.40 o 
   4  15  -1      894.13      926.91     22.99 o 
   5  15  -1     1031.00     1043.74     51.64 o 
   6  15  -1       24.12       27.32      2.63 o 
   7  15  -1     1110.86     1064.46     40.47 o 
   8  15  -1       71.58       65.69      2.80 o 
   9  15  -1     2606.62     2695.33     45.61 o 
  10  15  -1      115.33      114.29      3.21 o 
  11  15  -1      137.71      119.31      5.47 o 
  12  15  -1       65.87       55.81      3.35 o 
  13  15  -1      273.70      282.55     17.65 o 
  14  15  -1      147.83      146.41     10.48 o 
   1  17  -1      605.79      605.61     27.60 o 
   2  17  -1      796.30      734.95     45.56 o 
   3  17  -1     3982.45     3955.79     63.69 o 
   4  17  -1     1972.56     1967.12     61.08 o 
   5  17  -1      313.99      283.83      7.81 o 
   6  17  -1      125.16      129.53      5.59 o 
   7  17  -1      120.86      105.35      4.32 o 
   8  17  -1      806.80      817.21     17.40 o 
   9  17  -1       47.87       60.77      2.99 o 
  10  17  -1     2167.66     2088.07     40.74 o 
  11  17  -1      211.50      194.97     10.00 o 
  12  17  -1      375.40      333.43     13.34 o 
  13  17  -1      110.71      105.30      6.84 o 
   1  19  -1       21.30       38.13      2.78 o 
   2  19  -1      291.98      302.26     13.42 o 
   3  19  -1      973.78      882.83     36.14 o 
   4  19  -1     3102.26     2996.09    128.69 o 
   5  19  -1      360.27      342.93     21.10 o 
   6  19  -1     1254.80     1225.70     66.46 o 
   7  19  -1     3730.86     3650.59     93.76 o 
   8  19  -1      385.11      412.16      5.56 o 
   9  19  -1      263.12      268.17      5.48 o 
  10  19  -1      177.45      189.09      6.27 o 
  11  19  -1       85.40       89.49      3.41 o 
  12  19  -1      132.53      120.98      6.65 o 
  13  19  -1       48.94       34.74      3.72 o 
   1  21  -1      212.32      221.28     10.08 o 
   2  21  -1      111.09      123.62      4.54 o 
   3  21  -1     1440.82     1397.71     47.44 o 
   4  21  -1     2211.22     2143.81    102.62 o 
   5  21  -1     2055.44     1951.89     94.94 o 
   6  21  -1     5101.12     5104.79    258.83 o 
   7  21  -1     5788.39     6195.47    180.59 o 
   8  21  -1     1152.81     1193.89     29.98 o 
   9  21  -1       32.04       44.23      3.04 o 
  10  21  -1      228.96      242.02      6.00 o 
  11  21  -1        0.47        0.00      2.44 o 
  12  21  -1        3.54        3.37      3.08 o 
   1  23  -1      641.52      624.05     23.09 o 
   2  23  -1      645.09      660.67     23.54 o 
   3  23  -1      257.50      242.54      9.47 o 
   4  23  -1     2225.22     2233.04     90.37 o 
   5  23  -1    11182.43    11157.59    487.41 o 
   6  23  -1     1522.09     1576.81     38.57 o 
   7  23  -1      399.08      444.38      3.14 o 
   8  23  -1     1391.75     1468.59     39.66 o 
   9  23  -1      340.92      353.75      8.57 o 
  10  23  -1       27.54       29.85      3.38 o 
  11  23  -1        3.89        4.56      2.87 o 
   1  25  -1      177.66      185.02      5.50 o 
   2  25  -1      722.90      707.95     22.40 o 
   3  25  -1     1256.96     1227.43     40.21 o 
   4  25  -1     1770.05     1799.97     64.67 o 
   5  25  -1      783.85      796.70     21.80 o 
   6  25  -1     2884.79     3101.24     64.72 o 
   7  25  -1      192.36      213.66      6.03 o 
   8  25  -1      152.67      159.50      8.49 o 
   9  25  -1      236.07      251.40      9.18 o 
  10  25  -1       21.81       23.36      2.51 o 
  11  25  -1      161.55      169.87     13.03 o 
   1  27  -1      358.66      315.01      7.68 o 
   2  27  -1      233.64      237.44      6.30 o 
   3  27  -1       95.16      108.63      4.88 o 
   4  27  -1      163.92      167.75      6.49 o 
   5  27  -1       94.17       99.69      3.42 o 
   6  27  -1     1717.48     1810.23     43.40 o 
   7  27  -1      295.38      302.88      8.37 o 
   8  27  -1      814.65      875.51     21.60 o 
   9  27  -1      349.15      375.93     10.32 o 
  10  27  -1      202.14      226.31     10.72 o 
   1  29  -1     1615.36     1570.88     38.24 o 
   2  29  -1       18.49       32.91      2.87 o 
   3  29  -1      320.70      321.16     12.06 o 
   4  29  -1      352.25      385.75      9.77 o 
   5  29  -1       71.52       61.42      3.10 o 
   6  29  -1      254.08      260.08      8.26 o 
   7  29  -1       23.77       21.78      2.73 o 
   8  29  -1      128.25      155.92      4.44 o 
   9  29  -1        3.81        2.17      3.45 o 
   1  31  -1        3.22        2.07      3.12 o 
   2  31  -1      172.73      171.17      6.50 o 
   3  31  -1        5.36        8.80      2.98 o 
   4  31  -1      286.01      298.63     10.94 o 
   5  31  -1      233.07      236.65      9.41 o 
   6  31  -1      309.06      294.68      8.65 o 
   7  31  -1      171.05      160.95      4.04 o 
   8  31  -1       48.21       57.27      3.97 o 
   1  33  -1      502.22      399.51     28.03 o 
   2  33  -1       43.15       37.83      4.24 o 
   3  33  -1      101.07      105.68      4.16 o 
   4  33  -1       68.60       68.66      4.36 o 
   5  33  -1       17.50       22.14      4.18 o 
   6  33  -1      190.40      166.22      4.09 o 
   6   0   0      448.68      364.52     17.22 o 
   8   0   0     4728.90     4191.35    158.86 o 
  10   0   0      834.26      787.81     19.63 o 
  12   0   0       64.62       60.48      4.67 o 
  14   0   0     1973.52     1996.88     45.12 o 
   1   2   0      368.79      427.18     12.90 o 
   2   2   0     5239.77     3902.69    528.35 o 
   5   2   0      829.10      794.16     23.97 o 
   6   2   0      177.99      181.98      4.76 o 
   7   2   0       29.67       46.53      2.22 o 
   8   2   0      262.48      246.84      7.30 o 
   9   2   0     1197.81     1111.82     18.57 o 
  10   2   0      373.14      367.30      5.64 o 
  11   2   0    14682.56    14840.88    376.29 o 
  12   2   0     8145.80     8479.75    180.94 o 
  13   2   0        4.43        4.35      3.13 o 
  14   2   0        5.88        3.41      3.10 o 
  15   2   0      223.21      221.23      6.38 o 
   3   4   0      157.68      108.14      3.19 o 
   5   4   0      622.32      736.64     16.80 o 
   6   4   0      107.02      115.53      4.04 o 
   7   4   0      565.83      513.95      8.05 o 
   8   4   0      606.04      605.34      9.56 o 
   9   4   0     1180.79     1128.31     26.67 o 
  10   4   0       35.42       37.08      2.67 o 
  11   4   0     1063.14     1106.11     20.46 o 
  12   4   0       13.33        5.51      3.31 o 
  13   4   0        0.52        9.89      6.64 o 
  14   4   0      950.85     1024.43      9.93 o 
  15   4   0      406.07      374.83     11.17 o 
   1   6   0     2131.64     1832.32    366.59 o 
   3   6   0       32.98       35.95      1.98 o 
   4   6   0     2373.26     2176.45     77.84 o 
   5   6   0     5976.13     5585.95    178.25 o 
   6   6   0     3358.28     3381.42     81.84 o 
   7   6   0     1200.15     1311.40     29.31 o 
   8   6   0     1094.64      997.55     11.51 o 
   9   6   0       47.06       40.29      2.58 o 
  10   6   0     1740.65     1782.53     34.75 o 
  11   6   0       30.05       30.26      2.77 o 
  12   6   0        2.63        0.81      2.85 o 
  13   6   0      105.01      100.68      3.12 o 
  14   6   0      130.35      149.45      5.18 o 
  15   6   0        0.31        1.98      3.65 o 
   2   8   0       34.52       34.02      2.11 o 
   3   8   0     3174.41     2997.29    149.96 o 
   4   8   0      235.74      298.46      6.77 o 
   5   8   0     5747.40     5994.01    303.79 o 
   6   8   0     4340.25     4454.94    109.34 o 
   7   8   0     3766.33     4274.64     82.28 o 
   8   8   0      147.77      147.56      3.22 o 
   9   8   0       72.29       71.21      2.80 o 
  10   8   0     1144.97     1087.57     21.78 o 
  11   8   0       36.49       37.54      3.52 o 
  12   8   0      666.29      701.31     15.53 o 
  13   8   0       14.92        8.56      3.09 o 
  14   8   0       90.56       98.88      3.39 o 
  15   8   0        0.63        0.00      3.91 o 
   0  10   0     1213.61     1132.79     67.48 o 
   1  10   0     4075.44     4434.68     12.31 o 
   3  10   0      136.19      115.65      3.13 o 
   4  10   0     1385.90     1256.76     36.47 o 
   5  10   0      635.16      536.74     16.50 o 
   6  10   0        4.30        7.56      2.21 o 
   7  10   0      469.89      464.05     12.86 o 
   8  10   0      140.43      162.45     20.64 o 
   9  10   0       27.84       21.95      2.71 o 
  10  10   0      102.85       99.98      4.53 o 
  11  10   0       35.57       39.17      2.66 o 
  12  10   0       10.82       11.44      2.76 o 
  13  10   0        0.01        1.05      2.87 o 
  14  10   0       55.56       54.66      3.21 o 
   0  12   0      216.52      199.97     12.09 o 
   3  12   0      584.49      461.78     12.24 o 
   4  12   0      948.70     1023.54     25.43 o 
   5  12   0     5140.25     5124.04    171.81 o 
   6  12   0      406.79      326.06     11.94 o 
   7  12   0        5.07        2.39      2.38 o 
   8  12   0       35.55       77.23     19.28 o 
   9  12   0        0.95        3.38      2.59 o 
  10  12   0      111.33       86.19      3.10 o 
  11  12   0       42.16       63.33      3.82 o 
  12  12   0      433.43      391.03      8.20 o 
  13  12   0      418.12      437.27     13.46 o 
  14  12   0      137.99      159.50      7.90 o 
   2  14   0      305.80      347.96     13.78 o 
   3  14   0     6082.74     5668.55    377.73 o 
   4  14   0     2625.05     2275.02     97.43 o 
   5  14   0      954.84     1066.70     37.16 o 
   6  14   0      540.34      477.05     24.36 o 
   7  14   0      346.50      348.84      8.91 o 
   8  14   0       72.80       67.46      2.77 o 
   9  14   0      853.05      762.62     12.15 o 
  10  14   0      480.05      467.89      7.44 o 
  11  14   0      369.92      379.87      9.18 o 
  12  14   0      504.20      461.30     11.36 o 
  13  14   0       27.89       35.10      2.83 o 
  14  14   0      128.11      138.89      3.62 o 
   0  16   0     6259.48     6985.82     13.92 o 
   1  16   0      288.82      430.79     14.49 o 
   2  16   0     4287.94     4283.09    208.09 o 
   3  16   0      176.31      189.49      7.09 o 
   4  16   0      476.19      467.10     14.51 o 
   5  16   0      569.32      452.96     14.79 o 
   6  16   0     1867.86     1891.29     62.27 o 
   7  16   0      216.15      245.62      5.69 o 
   8  16   0     2075.39     2066.84     55.01 o 
   9  16   0      240.03      242.59      6.42 o 
  10  16   0      149.95      180.20      3.28 o 
  11  16   0     4250.73     4041.16     99.29 o 
  12  16   0       10.84       10.18      2.66 o 
  13  16   0      505.39      508.81     18.41 o 
   2  18   0      990.31      953.97     35.45 o 
   3  18   0       20.84       30.71      2.23 o 
   4  18   0      148.19      157.33      6.98 o 
   5  18   0     2865.38     2786.88     97.84 o 
   6  18   0      320.38      310.81     12.11 o 
   7  18   0     1863.84     1936.82     56.49 o 
   8  18   0        0.69        0.11      2.79 o 
   9  18   0      318.31      338.78      6.56 o 
  10  18   0     1641.26     1685.36     29.12 o 
  11  18   0       14.14        2.54      2.56 o 
  12  18   0      154.42      175.40      8.04 o 
  13  18   0       19.26       37.76      4.91 o 
   0  20   0     1195.70     1156.56     54.33 o 
   1  20   0      357.34      331.11     11.83 o 
   2  20   0      512.28      499.35     16.18 o 
   3  20   0     2320.86     2240.34     67.90 o 
   4  20   0     1659.37     1572.09     50.65 o 
   5  20   0      226.75      243.44     12.91 o 
   6  20   0      724.04      725.85     22.86 o 
   7  20   0     3984.67     4024.00    124.71 o 
   8  20   0      271.43      274.42      6.01 o 
   9  20   0      168.19      197.70      3.06 o 
  10  20   0       68.89       76.54      3.35 o 
  11  20   0       11.79       21.00      2.74 o 
  12  20   0      989.01      937.45     41.84 o 
   0  22   0      112.05      121.28      4.44 o 
   1  22   0        1.60        2.78      2.30 o 
   2  22   0       57.55       73.52      2.71 o 
   3  22   0     1968.79     1954.27     53.98 o 
   4  22   0     1950.38     1918.75     51.06 o 
   5  22   0     8271.89     8296.80    240.25 o 
   6  22   0      546.81      558.44     15.73 o 
   7  22   0      624.66      670.59     15.13 o 
   8  22   0      468.15      535.35     11.90 o 
   9  22   0      139.41      181.89      3.70 o 
  10  22   0        0.69        5.08      2.50 o 
  11  22   0       22.70       24.99      2.90 o 
  12  22   0       53.88       54.19      4.02 o 
   0  24   0     2799.58     2794.20    137.18 o 
   1  24   0      464.83      441.87     10.16 o 
   2  24   0      206.03      212.14      4.79 o 
   3  24   0      408.50      412.06     10.14 o 
   4  24   0     2320.87     2291.58     65.47 o 
   5  24   0       71.64       81.15      4.66 o 
   6  24   0      735.92      764.27     20.68 o 
   7  24   0      595.39      632.68     16.41 o 
   8  24   0      147.13      158.01      2.85 o 
   9  24   0      456.10      459.61     11.91 o 
  10  24   0        2.96        0.00      2.77 o 
  11  24   0      304.21      292.91      6.69 o 
   0  26   0     1911.05     1945.81     67.80 o 
   1  26   0       30.31       35.58      2.50 o 
   2  26   0       70.85       73.42      2.57 o 
   3  26   0        0.14        1.96      2.51 o 
   4  26   0      199.89      208.85      5.31 o 
   5  26   0      419.30      444.76     10.06 o 
   6  26   0       10.23        7.85      2.69 o 
   7  26   0     1892.86     1903.24     73.47 o 
   8  26   0        0.35        0.00      2.70 o 
   9  26   0       36.49       61.96      2.74 o 
  10  26   0       28.56       26.80      2.73 o 
   0  28   0      455.70      433.43     12.62 o 
   1  28   0       41.93       29.49      2.67 o 
   2  28   0      116.25      110.55      2.76 o 
   3  28   0      938.28      942.64     20.61 o 
   4  28   0        0.11        0.00      2.90 o 
   5  28   0      379.17      347.19      6.60 o 
   6  28   0        9.25       10.02      3.09 o 
   7  28   0       47.76       45.80      3.15 o 
   8  28   0        0.01        0.17      3.49 o 
   9  28   0      181.07      203.78      3.34 o 
   0  30   0      439.41      464.31     11.60 o 
   1  30   0      108.10       85.13      4.19 o 
   2  30   0      839.50      824.25     11.28 o 
   3  30   0       11.64       13.96      3.02 o 
   4  30   0        2.46        5.09      3.09 o 
   5  30   0      116.88      121.51      3.20 o 
   6  30   0       27.76       35.47      2.80 o 
   7  30   0      141.61      160.16      3.80 o 
   8  30   0      706.01      685.00     14.78 o 
   0  32   0      377.24      290.44     10.58 o 
   1  32   0       83.98       86.58      3.84 o 
   2  32   0       24.17        7.09      3.65 o 
   3  32   0      643.46      646.05      7.83 o 
   4  32   0        7.22       13.28      3.61 o 
   5  32   0        0.53        1.97      3.49 o 
   6  32   0      200.25      217.34      3.45 o 
   7  32   0      322.05      316.99     12.17 o 
   3  34   0        9.72       23.13      5.02 o 
   4  34   0        3.93        0.73      4.64 o 
   5  34   0       94.17       89.91      4.72 o 
   3   1   1        7.19        0.00      2.04 o 
   4   1   1     2343.14     2007.65     40.45 o 
   5   1   1     2867.42     2744.88     54.60 o 
   6   1   1      375.94      377.04      4.62 o 
   7   1   1     2946.68     2839.65     20.30 o 
   8   1   1      588.09      572.80     11.18 o 
   9   1   1      635.81      601.26      9.91 o 
  10   1   1     6160.92     5899.02     88.93 o 
  11   1   1     1182.11     1198.27     15.55 o 
  12   1   1     1202.38     1223.44     35.83 o 
  13   1   1     2552.08     2602.71    139.61 o 
  14   1   1      359.25      347.37      7.29 o 
  15   1   1       26.53       26.23      3.32 o 
   3   3   1     2262.63     2145.02     47.64 o 
   5   3   1     2679.26     2655.70     52.79 o 
   6   3   1     1070.92      992.83     22.23 o 
   7   3   1     4010.38     3870.02     38.62 o 
   8   3   1      704.42      739.08      9.27 o 
   9   3   1      235.80      221.32      4.76 o 
  10   3   1       83.37       89.41      2.80 o 
  11   3   1       13.08        9.99      2.93 o 
  12   3   1      378.17      384.88      9.81 o 
  13   3   1      127.40      129.22      3.08 o 
  14   3   1      717.41      815.77     20.21 o 
  15   3   1       95.59       94.29      4.01 o 
   3   5   1     3065.99     2737.15     51.90 o 
   4   5   1     1882.86     1856.45     57.64 o 
   6   5   1     6402.47     6906.82    112.16 o 
   7   5   1       81.86       75.58      2.67 o 
   8   5   1     2198.95     2107.53     25.08 o 
   9   5   1      108.70      105.47      2.96 o 
  10   5   1     1008.26      965.56     10.35 o 
  11   5   1      494.86      502.39      9.81 o 
  12   5   1      125.75      128.98      3.75 o 
  13   5   1     1277.49     1397.27     24.92 o 
  14   5   1        7.26        6.96      3.01 o 
  15   5   1      174.03      165.47      5.93 o 
   1   7   1     5542.85     2258.12   1302.78 o 
   2   7   1     2038.89     1998.29     36.77 o 
   5   7   1     3197.34     3245.51     62.48 o 
   6   7   1     9759.84    10262.24    216.70 o 
   7   7   1      230.50      227.55      2.84 o 
   8   7   1       72.84       63.62      2.70 o 
   9   7   1       11.07        8.56      2.26 o 
  10   7   1       38.78       32.82      2.67 o 
  11   7   1       75.99       82.05      2.88 o 
  12   7   1      417.60      443.23      9.09 o 
  13   7   1      564.21      582.85     18.19 o 
  14   7   1        5.37        8.32      3.06 o 
  15   7   1       24.74       25.76      5.07 o 
   2   9   1      512.90      444.66     14.93 o 
   3   9   1      895.40      888.99     17.97 o 
   4   9   1     3847.31     4025.51     97.15 o 
   5   9   1     3776.80     4153.52     87.11 o 
   6   9   1      392.86      425.14      9.58 o 
   7   9   1     2804.67     2984.04     50.00 o 
   8   9   1     1554.20     1478.57     19.91 o 
   9   9   1     2299.33     2282.07     33.75 o 
  10   9   1      272.22      256.05      3.76 o 
  11   9   1      201.94      217.87      5.10 o 
  12   9   1      123.38      120.12      4.82 o 
  13   9   1      163.23      180.25      7.10 o 
  14   9   1      131.17      146.55      6.68 o 
   1  11   1     2722.03     2698.90    100.68 o 
   2  11   1     3225.57     3072.25     72.59 o 
   3  11   1      500.86      516.31     11.86 o 
   4  11   1      366.28      338.97      6.38 o 
   5  11   1     4286.52     4367.94    109.20 o 
   6  11   1     2037.55     2120.88     58.78 o 
   7  11   1     1482.57     1495.48     23.86 o 
   8  11   1      289.21      295.36      6.35 o 
   9  11   1      304.43      312.86      5.82 o 
  10  11   1      284.18      255.75      2.89 o 
  11  11   1     1333.96     1374.21     22.68 o 
  12  11   1       72.87       76.09      2.65 o 
  13  11   1      262.58      248.82     10.74 o 
  14  11   1        2.17        0.00      3.19 o 
   1  13   1     1225.24     1209.92     35.52 o 
   2  13   1     3739.26     3816.52     81.04 o 
   3  13   1     1682.17     1507.11     40.20 o 
   4  13   1     3078.22     3156.58     68.53 o 
   5  13   1      764.31      812.18     14.82 o 
   6  13   1      389.42      398.83     10.54 o 
   7  13   1      194.64      210.50      6.14 o 
   8  13   1      315.32      286.84      6.03 o 
   9  13   1      589.57      524.86     14.93 o 
  10  13   1      776.87      743.60     11.93 o 
  11  13   1      375.63      365.44      8.03 o 
  12  13   1      957.58      896.37     29.56 o 
  13  13   1      544.22      514.96     19.14 o 
  14  13   1       54.54       35.02      3.54 o 
   1  15   1    12405.22    12868.36     16.94 o 
   2  15   1     7046.39     7069.36    180.92 o 
   3  15   1     5530.03     5021.28    151.12 o 
   4  15   1      882.59      906.75     31.52 o 
   5  15   1     1024.34     1069.76     22.67 o 
   6  15   1       25.36       24.52      2.54 o 
   7  15   1     1113.68     1079.64     29.30 o 
   8  15   1       71.58       59.87      2.71 o 
   9  15   1     2621.58     2593.80    176.25 o 
  10  15   1      116.80      111.93      3.60 o 
  11  15   1      137.26      123.48      3.00 o 
  12  15   1       67.52       54.37      2.86 o 
  13  15   1      275.44      266.49     14.60 o 
  14  15   1      148.33      135.77     13.68 o 
   1  17   1      601.06      619.09     19.41 o 
   2  17   1      788.47      741.93     18.65 o 
   3  17   1     4010.69     3774.03    103.84 o 
   4  17   1     1977.26     1981.42     54.00 o 
   5  17   1      317.66      286.66      5.76 o 
   6  17   1      124.47      134.04      3.16 o 
   7  17   1      124.51      113.06      3.19 o 
   8  17   1      807.69      803.42     19.15 o 
   9  17   1       48.32       58.45      5.00 o 
  10  17   1     2170.97     2032.56     55.80 o 
  11  17   1      212.87      203.02      4.85 o 
  12  17   1      375.50      335.03     10.94 o 
  13  17   1      111.44       95.80      3.72 o 
   1  19   1       19.65       34.33      2.21 o 
   2  19   1      292.51      311.31      7.11 o 
   3  19   1      978.38      901.60     25.71 o 
   4  19   1     3099.62     2984.93     88.87 o 
   5  19   1      363.03      353.90      9.36 o 
   6  19   1     1246.42     1233.69     35.75 o 
   7  19   1     3724.58     3687.72    108.53 o 
   8  19   1      382.16      404.13     13.36 o 
   9  19   1      267.65      275.48      6.82 o 
  10  19   1      175.00      175.57      3.74 o 
  11  19   1       86.99       88.44      2.80 o 
  12  19   1      130.70      120.24      5.07 o 
  13  19   1       49.69       34.31      4.14 o 
   1  21   1      215.75      228.60      7.06 o 
   2  21   1      109.85      119.02      3.09 o 
   3  21   1     1460.21     1445.95     36.26 o 
   4  21   1     2187.36     2181.43     59.04 o 
   5  21   1     2061.35     1960.13     40.95 o 
   6  21   1     5094.77     5168.12    147.14 o 
   7  21   1     5781.32     5994.80    174.38 o 
   8  21   1     1153.56     1206.50     29.95 o 
   9  21   1       32.43       39.98      2.72 o 
  10  21   1      228.83      240.33      4.95 o 
  11  21   1        0.44        0.00      2.79 o 
  12  21   1        3.02        4.28      3.30 o 
   1  23   1      636.88      639.31     13.49 o 
   2  23   1      659.46      681.04     12.12 o 
   3  23   1      256.01      248.02      3.69 o 
   4  23   1     2223.19     2260.69     47.64 o 
   5  23   1    11166.88    11070.81    184.57 o 
   6  23   1     1530.40     1533.49     42.94 o 
   7  23   1      403.77      449.18     15.43 o 
   8  23   1     1383.74     1442.76     50.19 o 
   9  23   1      343.80      346.47      8.48 o 
  10  23   1       26.23       24.98      2.62 o 
  11  23   1        4.41        4.19      2.73 o 
   1  25   1      184.91      197.16      5.00 o 
   2  25   1      717.02      700.17     16.40 o 
   3  25   1     1261.89     1230.71     24.05 o 
   4  25   1     1761.29     1792.82     41.13 o 
   5  25   1      784.74      801.05     64.61 o 
   6  25   1     2887.25     3090.08     87.96 o 
   7  25   1      195.59      219.27      4.70 o 
   8  25   1      152.92      158.71      5.08 o 
   9  25   1      237.60      245.65      3.30 o 
  10  25   1       21.23       26.09      2.77 o 
  11  25   1      160.48      154.83      4.14 o 
   1  27   1      354.18      315.72      6.22 o 
   2  27   1      231.13      231.26      4.92 o 
   3  27   1       96.14      115.62      3.40 o 
   4  27   1      167.33      173.08      3.34 o 
   5  27   1       92.47       93.33      3.98 o 
   6  27   1     1716.43     1805.85     39.38 o 
   7  27   1      295.71      301.35      5.39 o 
   8  27   1      810.13      837.73      8.29 o 
   9  27   1      353.07      362.13      6.19 o 
  10  27   1      200.85      211.21      4.29 o 
   1  29   1     1613.66     1572.61     30.92 o 
   2  29   1       20.07       36.40      2.82 o 
   3  29   1      319.70      311.12      3.87 o 
   4  29   1      352.52      385.00      5.97 o 
   5  29   1       72.21       59.84      2.99 o 
   6  29   1      248.15      251.31      3.33 o 
   7  29   1       24.65       24.66      2.84 o 
   8  29   1      126.21      149.29      5.52 o 
   9  29   1        4.18        6.14      2.94 o 
   1  31   1        3.48        0.00      3.17 o 
   2  31   1      175.76      171.59      4.15 o 
   3  31   1        5.01        6.84      3.08 o 
   4  31   1      288.43      306.41      8.00 o 
   5  31   1      234.46      233.90      4.96 o 
   6  31   1      306.93      289.63      4.36 o 
   7  31   1      174.18      162.52      7.44 o 
   8  31   1       48.53       58.59      3.94 o 
   1  33   1      501.06      416.42      6.78 o 
   2  33   1       43.14       46.14      3.76 o 
   3  33   1      102.01      111.93      4.84 o 
   4  33   1       68.39       70.42      3.60 o 
   5  33   1       17.39       22.60      3.47 o 
   6  33   1      190.49      169.96      5.90 o 
   4   0   2      111.99      143.34      2.60 o 
   6   0   2      986.85     1004.09     17.89 o 
   8   0   2      960.79      993.95     24.02 o 
  10   0   2     5021.65     4871.13     86.77 o 
  12   0   2     2210.63     2278.52     77.60 o 
  14   0   2      354.64      366.62     33.19 o 
   3   2   2      222.22      267.00      6.85 o 
   4   2   2     1286.44     1328.08     21.76 o 
   5   2   2     1838.96     1860.48     26.29 o 
   6   2   2     1107.34     1003.05     14.51 o 
   7   2   2       50.15       62.51      2.06 o 
   8   2   2      319.39      315.79      5.90 o 
   9   2   2     2281.11     2126.28     27.21 o 
  10   2   2     1201.93     1191.76     15.90 o 
  11   2   2     1502.97     1514.83     19.55 o 
  12   2   2      965.53     1050.64     20.80 o 
  13   2   2      672.34      713.35     11.77 o 
  14   2   2      183.59      187.68      7.01 o 
  15   2   2        2.53        5.48      3.41 o 
   3   4   2      261.01      263.54      6.91 o 
   4   4   2     4231.73     4210.01    105.44 o 
   5   4   2      428.30      447.24      9.50 o 
   6   4   2     5653.93     5865.42    121.94 o 
   7   4   2     1606.33     1461.07     28.53 o 
   8   4   2     1003.17     1033.94     20.56 o 
   9   4   2      135.92      142.67      3.53 o 
  10   4   2     1440.07     1462.19     84.51 o 
  11   4   2     2561.77     2601.79     33.73 o 
  12   4   2      895.34      903.96     24.02 o 
  13   4   2      389.83      396.84     13.04 o 
  14   4   2       93.56       95.52      4.89 o 
  15   4   2       74.33       87.70      4.05 o 
   2   6   2      139.34      144.57      3.74 o 
   3   6   2     2062.71     1993.61     40.32 o 
   4   6   2      754.18      792.58     13.36 o 
   6   6   2     2010.43     1878.14     34.74 o 
   7   6   2      361.92      368.68      8.22 o 
   8   6   2     1481.66     1432.67     28.35 o 
   9   6   2     1314.92     1334.94     16.23 o 
  10   6   2      482.88      486.91      8.12 o 
  11   6   2      273.24      281.72      4.98 o 
  12   6   2      126.59      118.33      3.10 o 
  13   6   2      472.67      491.68     19.49 o 
  14   6   2      109.55      124.35      4.75 o 
   0   8   2     1583.42     1507.38     99.87 o 
   1   8   2      465.25      444.68      8.91 o 
   2   8   2     2219.82     2115.54     33.73 o 
   3   8   2     1981.39     2142.63     45.98 o 
   4   8   2     1535.44     1776.05     29.83 o 
   5   8   2      347.22      391.98      6.67 o 
   6   8   2     5629.52     5552.44    176.47 o 
   7   8   2     3719.47     3666.27     88.98 o 
   8   8   2     1410.12     1335.13     28.55 o 
   9   8   2      107.79      104.54      2.43 o 
  10   8   2      621.58      612.92      6.80 o 
  11   8   2       10.74        7.20      2.62 o 
  12   8   2       73.93       68.85      3.15 o 
  13   8   2       35.77       32.32      3.20 o 
  14   8   2       99.48      109.98      4.62 o 
   1  10   2     3020.48     2971.58     37.87 o 
   2  10   2     1871.75     1863.85     32.41 o 
   3  10   2     1048.54     1091.44     18.42 o 
   4  10   2      213.79      246.62      4.57 o 
   5  10   2     1110.35     1129.49     28.46 o 
   6  10   2      956.32     1029.50     30.31 o 
   7  10   2      922.52      856.10     17.49 o 
   8  10   2       50.27       58.92      2.16 o 
   9  10   2      142.09      134.22      2.94 o 
  10  10   2      181.95      188.07      2.64 o 
  11  10   2      665.36      691.24     15.62 o 
  12  10   2      578.77      559.40     15.88 o 
  13  10   2        8.96        7.17      2.79 o 
  14  10   2       35.46       40.66      2.98 o 
   0  12   2     7415.01     7872.69    340.08 o 
   1  12   2     3816.47     3739.42     63.12 o 
   2  12   2      417.47      421.55      7.62 o 
   3  12   2      461.94      455.94      8.28 o 
   4  12   2     2020.23     1944.45     46.04 o 
   5  12   2     1837.98     1919.64     50.30 o 
   6  12   2      181.34      158.23      4.97 o 
   7  12   2      771.63      773.67     18.84 o 
   8  12   2       18.63       20.34      2.29 o 
   9  12   2      322.52      328.11      3.99 o 
  10  12   2      418.32      388.89      7.60 o 
  11  12   2       70.55       58.98      2.82 o 
  12  12   2      156.19      158.92      4.29 o 
  13  12   2       92.31       98.51      3.83 o 
  14  12   2       25.76       23.17      3.28 o 
   0  14   2     2483.49     2628.45     76.79 o 
   1  14   2      459.33      477.08     10.62 o 
   2  14   2      746.92      698.00     13.70 o 
   3  14   2     1255.49     1162.40     30.23 o 
   4  14   2      910.85      831.29     24.31 o 
   5  14   2      401.73      387.18      9.86 o 
   6  14   2       48.15       35.68      2.20 o 
   7  14   2      114.57      122.45      4.14 o 
   8  14   2      713.49      699.89     17.70 o 
   9  14   2       65.54       56.70      2.56 o 
  10  14   2      852.64      827.09     18.72 o 
  11  14   2      440.45      396.38      9.87 o 
  12  14   2      391.75      363.82      8.46 o 
  13  14   2       12.84        9.82      2.96 o 
   0  16   2     1359.93     1468.69     69.91 o 
   1  16   2     4421.72     4297.52    128.73 o 
   2  16   2     1268.01     1201.13     38.86 o 
   3  16   2      798.64      824.49     26.07 o 
   4  16   2     1464.79     1351.60     36.92 o 
   5  16   2     1719.03     1601.72     49.77 o 
   6  16   2      805.21      796.78     25.11 o 
   7  16   2       44.16       39.88      2.47 o 
   8  16   2      270.73      282.46      6.57 o 
   9  16   2      138.02      136.15      3.81 o 
  10  16   2      129.54      138.17      2.81 o 
  11  16   2      258.90      226.57      4.71 o 
  12  16   2       69.77       65.64      3.09 o 
  13  16   2      243.28      226.59      6.66 o 
   0  18   2     1322.25     1391.14     59.59 o 
   1  18   2      436.27      457.96     15.62 o 
   2  18   2       27.36       25.87      2.44 o 
   3  18   2      269.77      294.81     10.87 o 
   4  18   2      126.14      126.43      5.24 o 
   5  18   2      287.42      290.17      7.69 o 
   6  18   2      697.89      681.97     16.68 o 
   7  18   2      775.39      748.31     46.36 o 
   8  18   2      352.26      350.84     12.97 o 
   9  18   2       24.83       21.80      2.55 o 
  10  18   2     1069.72     1103.81     18.81 o 
  11  18   2      711.28      677.89     19.51 o 
  12  18   2       51.20       51.94      2.82 o 
  13  18   2      296.30      264.52      5.72 o 
   0  20   2      301.14      297.34     10.44 o 
   1  20   2      559.64      550.01     13.42 o 
   2  20   2      408.85      413.13     11.35 o 
   3  20   2      456.65      418.98     11.84 o 
   4  20   2      774.92      777.88     22.83 o 
   5  20   2     2062.42     1977.90     59.29 o 
   6  20   2     2100.44     2083.43     48.39 o 
   7  20   2     1291.85     1330.74     36.05 o 
   8  20   2      672.29      645.77     19.74 o 
   9  20   2      560.84      550.32     13.02 o 
  10  20   2      169.87      169.12      4.29 o 
  11  20   2      121.90      113.76      2.76 o 
  12  20   2      153.59      139.25      4.05 o 
   0  22   2     1797.78     1837.61     45.83 o 
   1  22   2       21.45       21.97      2.41 o 
   2  22   2     1643.15     1621.71     29.37 o 
   3  22   2     1868.70     1888.87     46.05 o 
   4  22   2      900.31      850.80     16.65 o 
   5  22   2     5170.29     5127.16    143.12 o 
   6  22   2     2649.42     2670.59     65.00 o 
   7  22   2     1145.94     1188.78     39.19 o 
   8  22   2      298.02      297.87     12.48 o 
   9  22   2      180.70      169.14      4.57 o 
  10  22   2       54.01       53.44      2.62 o 
  11  22   2      106.14      105.93      3.85 o 
   0  24   2      842.46      858.32     12.81 o 
   1  24   2      321.96      296.44      3.62 o 
   2  24   2      152.16      139.45     10.23 o 
   3  24   2      283.97      254.51      3.98 o 
   4  24   2     1972.12     2006.84     41.44 o 
   5  24   2      159.63      183.21      4.73 o 
   6  24   2     4161.37     4322.57    105.12 o 
   7  24   2      110.51      117.18      3.16 o 
   8  24   2     2579.83     2590.28     47.77 o 
   9  24   2      523.34      516.16     12.30 o 
  10  24   2       30.75       36.30      2.69 o 
  11  24   2       23.19       22.73      4.38 o 
   0  26   2      174.17      159.68      6.73 o 
   1  26   2      313.05      257.10      4.97 o 
   2  26   2       31.11       25.49      3.06 o 
   3  26   2     1712.80     1692.16    140.22 o 
   4  26   2      822.22      869.67     10.75 o 
   5  26   2     1470.71     1484.12     23.11 o 
   6  26   2     1042.93     1091.42     25.79 o 
   7  26   2      814.79      833.41     17.47 o 
   8  26   2       55.53       55.63      2.93 o 
   9  26   2      344.68      342.52      5.40 o 
  10  26   2      117.16      108.30      3.24 o 
   0  28   2     2526.18     2383.05     94.09 o 
   1  28   2       64.72       66.83      3.18 o 
   2  28   2       49.43       54.40      3.04 o 
   3  28   2      173.39      153.01      5.32 o 
   4  28   2      759.58      758.13     16.30 o 
   5  28   2      255.57      260.27      4.55 o 
   6  28   2      691.62      700.91     16.81 o 
   7  28   2       53.43       54.73      2.62 o 
   8  28   2      237.16      233.89      3.08 o 
   9  28   2      324.54      293.20      6.99 o 
   0  30   2      670.95      548.37     12.40 o 
   1  30   2      258.90      249.28      7.95 o 
   2  30   2      583.40      579.35     14.64 o 
   3  30   2       87.61       87.12      2.98 o 
   4  30   2      157.21      145.45      5.12 o 
   5  30   2      192.62      200.36      5.90 o 
   6  30   2      184.92      194.68      3.87 o 
   7  30   2      176.82      172.89      4.38 o 
   8  30   2      453.98      444.87     14.52 o 
   0  32   2       44.54       53.24      7.20 o 
   1  32   2        3.71        3.00      3.23 o 
   2  32   2      309.30      304.20      4.35 o 
   3  32   2      102.53      102.87      3.63 o 
   4  32   2       46.78       55.39      3.46 o 
   5  32   2       56.17       60.49      3.02 o 
   6  32   2      164.98      166.20      3.75 o 
   0  34   2      540.21      469.77      7.02 o 
   1  34   2        4.11        9.40      3.69 o 
   2  34   2      166.94      130.58      3.54 o 
   3  34   2      318.78      321.57      7.84 o 
   4  34   2      520.50      505.12      4.71 o 
   2   1   3     4748.10     4503.66    137.54 o 
   3   1   3     6688.20     6423.33    247.49 o 
   4   1   3      689.69      685.89     13.55 o 
   5   1   3      136.14      141.96      3.18 o 
   6   1   3      203.83      197.62      3.61 o 
   7   1   3     1175.40     1175.78     22.77 o 
   8   1   3       48.28       37.83      2.54 o 
   9   1   3     1608.75     1540.53     25.23 o 
  10   1   3      511.10      524.15      8.02 o 
  11   1   3      503.47      513.75      7.88 o 
  12   1   3      384.54      394.86     10.58 o 
  13   1   3      260.11      278.65     16.79 o 
  14   1   3      360.24      361.22      4.06 o 
   1   3   3     3715.52     3720.98     82.55 o 
   2   3   3     5126.51     4644.85     73.31 o 
   3   3   3      310.47      281.17      4.15 o 
   4   3   3     4589.92     4597.33    154.35 o 
   5   3   3      812.28      849.32     19.72 o 
   6   3   3      894.00      914.77     20.58 o 
   7   3   3      305.53      336.81      7.25 o 
   8   3   3      461.92      451.78      7.74 o 
   9   3   3     1104.05     1047.47     13.98 o 
  10   3   3     1473.75     1450.42     17.25 o 
  11   3   3      134.84      131.28      3.06 o 
  12   3   3      821.44      839.10     20.11 o 
  13   3   3      239.37      237.98     14.36 o 
  14   3   3      224.94      231.64      4.13 o 
   2   5   3      973.36      914.10     19.26 o 
   3   5   3     1121.47     1038.04     21.62 o 
   4   5   3     2277.67     2330.78     52.88 o 
   5   5   3     1037.91     1106.11     22.30 o 
   6   5   3      699.61      729.51     14.29 o 
   7   5   3     1652.08     1633.05     30.46 o 
   8   5   3      267.33      276.86      4.19 o 
   9   5   3      220.77      218.32      2.91 o 
  10   5   3     1457.78     1442.28     27.53 o 
  11   5   3      106.84      113.02      3.20 o 
  12   5   3       26.40       32.44      3.01 o 
  13   5   3      132.75      146.91      8.81 o 
  14   5   3      352.85      362.53      4.29 o 
   1   7   3      584.62      553.25      9.86 o 
   2   7   3     4321.24     4255.09     79.63 o 
   3   7   3     2384.37     2389.84     54.41 o 
   4   7   3     5321.24     5497.02    522.99 o 
   5   7   3      315.72      315.16      8.31 o 
   6   7   3      110.26      113.73      2.25 o 
   7   7   3     1514.33     1533.91     39.10 o 
   8   7   3      405.58      445.37      8.87 o 
   9   7   3      297.83      303.14      6.77 o 
  10   7   3      215.20      210.48     11.98 o 
  11   7   3      163.05      162.63      4.32 o 
  12   7   3       33.92       37.18      3.22 o 
  13   7   3      203.71      207.96     11.53 o 
  14   7   3        4.97       13.08      3.78 o 
   1   9   3     4111.09     4016.76     77.20 o 
   2   9   3       80.88       73.14      1.90 o 
   3   9   3     1669.29     1671.24     35.55 o 
   4   9   3      792.15      737.74     17.14 o 
   5   9   3      721.27      719.63     12.09 o 
   6   9   3      349.00      364.63     10.68 o 
   7   9   3     1230.28     1257.59     32.73 o 
   8   9   3      851.96      841.60     15.09 o 
   9   9   3       37.27       41.00      3.54 o 
  10   9   3        9.61       11.84      2.59 o 
  11   9   3       84.64       95.97      3.70 o 
  12   9   3        0.89        0.00      3.05 o 
  13   9   3      420.61      446.79     24.23 o 
  14   9   3      105.30       99.89      5.50 o 
   1  11   3      998.74      970.93     14.46 o 
   2  11   3     2367.68     2416.48     34.33 o 
   3  11   3      268.48      270.00      4.37 o 
   4  11   3     1335.06     1409.76     35.52 o 
   5  11   3      419.87      497.47     19.40 o 
   6  11   3     1370.83     1405.32     38.67 o 
   7  11   3      934.14      935.59     24.72 o 
   8  11   3      501.93      505.58     28.31 o 
   9  11   3      132.27      130.92      2.70 o 
  10  11   3      202.13      171.44      3.96 o 
  11  11   3      127.03      141.22      4.63 o 
  12  11   3       47.89       57.85      3.20 o 
  13  11   3      185.95      194.70      9.88 o 
   1  13   3      381.54      330.15      3.45 o 
   2  13   3      119.48      146.82      3.34 o 
   3  13   3     1013.22      964.13     24.96 o 
   4  13   3     2104.80     2103.89     68.55 o 
   5  13   3      216.04      218.41      6.80 o 
   6  13   3      240.56      244.06      7.93 o 
   7  13   3      226.03      246.69      4.63 o 
   8  13   3       69.69       82.41      2.48 o 
   9  13   3      408.72      447.11      8.60 o 
  10  13   3      360.67      297.79      3.27 o 
  11  13   3      336.51      348.55      8.76 o 
  12  13   3      150.49      143.94      5.05 o 
  13  13   3      188.73      183.49      8.56 o 
   1  15   3      416.03      426.87      8.25 o 
   2  15   3     2135.46     2040.86     53.26 o 
   3  15   3      329.70      326.36     11.37 o 
   4  15   3      210.63      223.49      7.96 o 
   5  15   3        0.33        4.88      2.18 o 
   6  15   3      343.62      361.03     10.54 o 
   7  15   3      568.93      569.66     12.97 o 
   8  15   3      522.35      504.77     11.33 o 
   9  15   3      111.72       99.28      2.54 o 
  10  15   3       97.29       91.63      2.80 o 
  11  15   3      111.16       99.66      3.18 o 
  12  15   3      207.20      212.09      4.24 o 
  13  15   3      169.65      142.65      5.92 o 
   1  17   3      412.34      401.30     11.05 o 
   2  17   3     2117.79     2044.03     52.76 o 
   3  17   3      531.98      531.81     18.11 o 
   4  17   3      148.85      126.47      2.67 o 
   5  17   3      977.62      951.46     22.29 o 
   6  17   3      893.88      903.98     22.44 o 
   7  17   3      571.91      576.41     10.33 o 
   8  17   3      155.16      133.87      2.97 o 
   9  17   3     1078.70     1081.33     20.36 o 
  10  17   3      112.82       96.00      3.41 o 
  11  17   3      236.66      244.38      6.58 o 
  12  17   3       57.61       55.46      3.93 o 
   1  19   3      169.78      152.23      4.20 o 
   2  19   3     2147.55     2019.97     60.62 o 
   3  19   3      130.85      130.72      4.52 o 
   4  19   3      324.53      332.79      9.00 o 
   5  19   3     2315.63     2322.57     54.45 o 
   6  19   3     2238.57     2239.34     54.05 o 
   7  19   3      435.95      440.93      8.11 o 
   8  19   3      178.04      203.31      3.72 o 
   9  19   3      448.58      409.63     11.88 o 
  10  19   3      455.77      443.65     11.91 o 
  11  19   3       23.42       22.49      3.26 o 
  12  19   3      119.47      105.21      3.98 o 
   1  21   3     1215.16     1153.72      7.19 o 
   2  21   3       41.84       43.37      2.73 o 
   3  21   3       26.24       26.46      2.50 o 
   4  21   3      288.09      255.94     12.30 o 
   5  21   3     1383.86     1413.33     30.87 o 
   6  21   3     1389.90     1421.03     30.61 o 
   7  21   3     1136.24     1172.34     25.98 o 
   8  21   3     1232.35     1292.21     28.44 o 
   9  21   3       27.34       28.30      2.71 o 
  10  21   3      482.37      427.84     19.73 o 
  11  21   3       24.79       35.04      3.86 o 
   1  23   3      143.97      144.17      3.76 o 
   2  23   3     2131.57     2043.84     26.03 o 
   3  23   3     1541.95     1475.49     25.91 o 
   4  23   3     1188.86     1159.02     15.16 o 
   5  23   3     1820.45     1842.05     58.39 o 
   6  23   3      928.04      954.45     26.95 o 
   7  23   3      420.73      416.74     17.66 o 
   8  23   3      447.22      445.54     13.29 o 
   9  23   3       71.41       82.15      3.18 o 
  10  23   3       35.87       26.22      2.78 o 
  11  23   3      122.62       86.00      4.41 o 
   1  25   3       13.49       18.67      2.87 o 
   2  25   3      105.53      112.98      3.02 o 
   3  25   3      706.03      731.00      8.25 o 
   4  25   3     1765.22     1803.03     29.34 o 
   5  25   3       10.54       15.49      2.97 o 
   6  25   3      154.96      149.13      4.55 o 
   7  25   3      655.36      701.66     21.10 o 
   8  25   3     1319.11     1366.92     47.05 o 
   9  25   3      183.37      219.96      8.32 o 
  10  25   3      188.23      192.45      6.55 o 
   1  27   3     2002.68     1886.60     43.67 o 
   2  27   3      315.93      327.99      4.86 o 
   3  27   3      388.57      426.60     11.04 o 
   4  27   3     1843.20     1848.45     41.31 o 
   5  27   3      100.01       96.56      3.17 o 
   6  27   3      116.06      116.94      3.57 o 
   7  27   3      835.87      852.45     27.35 o 
   8  27   3      381.01      356.55     11.02 o 
   9  27   3      690.28      582.71     18.92 o 
   1  29   3      532.88      531.02     14.86 o 
   2  29   3      613.52      638.93     22.01 o 
   3  29   3      735.95      733.33     16.34 o 
   4  29   3     1069.11     1100.69     33.77 o 
   5  29   3      113.08      103.13      3.12 o 
   6  29   3       97.16      106.34      2.94 o 
   7  29   3       56.58       58.58      2.64 o 
   8  29   3      279.91      254.63      9.38 o 
   1  31   3      221.99      227.38      3.03 o 
   2  31   3      911.54      858.63     23.68 o 
   3  31   3       70.94       77.25      3.04 o 
   4  31   3      134.70      133.39      6.05 o 
   5  31   3      183.54      187.56      4.03 o 
   6  31   3      112.75      116.89      5.89 o 
   1  33   3      238.89      235.71      5.85 o 
   2  33   3       45.91       60.51      3.31 o 
   3  33   3      535.99      539.87     14.85 o 
   4  33   3      185.36      159.39      3.33 o 
   2   0   4     2925.52     3134.03     89.92 o 
   4   0   4     3159.32     3098.18    130.23 o 
   6   0   4     1374.17     1460.18     58.30 o 
   8   0   4      690.56      623.39     26.20 o 
  10   0   4     1054.70     1045.53     40.16 o 
  12   0   4      778.84      733.23     35.51 o 
  14   0   4     1048.40      983.20      7.91 o 
   1   2   4     2833.58     3022.04     71.33 o 
   2   2   4     6673.93     6401.48    226.31 o 
   3   2   4     3155.22     3361.59     93.12 o 
   4   2   4      559.85      630.79     15.05 o 
   5   2   4      421.98      465.20      7.02 o 
   6   2   4     1437.51     1418.23     30.02 o 
   7   2   4       13.36       14.99      2.35 o 
   8   2   4     1894.94     1830.52     42.40 o 
   9   2   4      402.75      377.60     10.21 o 
  10   2   4      632.19      654.46     16.62 o 
  11   2   4      191.49      186.92      5.91 o 
  12   2   4      548.19      569.24     17.17 o 
  13   2   4      605.44      614.34      6.23 o 
  14   2   4       61.54       60.50      5.36 o 
   0   4   4     7944.28     8193.92     14.14 o 
   1   4   4     6775.73     6588.89     97.79 o 
   2   4   4     5252.63     5269.66    158.09 o 
   3   4   4     2969.68     3094.96     87.75 o 
   4   4   4     3654.05     3515.58     94.80 o 
   5   4   4      677.39      693.52     15.38 o 
   6   4   4      131.64      129.75      6.53 o 
   7   4   4      254.39      267.39      6.88 o 
   8   4   4      638.73      640.80     43.15 o 
   9   4   4     1109.53     1083.24     31.08 o 
  10   4   4      900.53      921.02     24.34 o 
  11   4   4       69.87       75.47      2.96 o 
  12   4   4     1041.32     1064.56     40.30 o 
  13   4   4      282.63      279.44     15.99 o 
  14   4   4      349.38      342.95      6.50 o 
   0   6   4     4984.12     5036.59    133.25 o 
   1   6   4     1588.56     1568.86     24.81 o 
   2   6   4     3019.44     3005.31     69.08 o 
   3   6   4     2241.78     2081.86     59.20 o 
   4   6   4      620.43      637.48     16.33 o 
   5   6   4      276.80      262.59      5.55 o 
   6   6   4      144.38      149.62      5.06 o 
   7   6   4       27.04       36.04      2.85 o 
   8   6   4      291.01      278.36      6.09 o 
   9   6   4     1366.68     1357.10     28.90 o 
  10   6   4      467.53      475.18     11.37 o 
  11   6   4      345.51      335.73      6.46 o 
  12   6   4       14.53       19.74      5.06 o 
  13   6   4      334.50      313.22     17.11 o 
   0   8   4     1517.05     1518.48     46.28 o 
   1   8   4      768.71      766.15     12.66 o 
   2   8   4     2249.01     2165.16     54.95 o 
   3   8   4     2081.70     2062.15     59.52 o 
   4   8   4      104.19      118.89      5.44 o 
   5   8   4      226.20      191.77      4.83 o 
   6   8   4       32.81       36.04      2.18 o 
   7   8   4      138.71      148.10      4.44 o 
   8   8   4      639.07      676.38     12.15 o 
   9   8   4      127.22      132.97      3.71 o 
  10   8   4      369.22      367.92      7.95 o 
  11   8   4      193.31      189.99      6.42 o 
  12   8   4        5.07        5.69      4.02 o 
  13   8   4      282.63      288.94     14.02 o 
   0  10   4     2145.35     1978.04     54.13 o 
   1  10   4     1377.86     1378.05     19.70 o 
   2  10   4      405.40      388.13     12.22 o 
   3  10   4      590.73      562.00     14.00 o 
   4  10   4      461.55      451.87      9.77 o 
   5  10   4      294.38      271.58      6.43 o 
   6  10   4     1165.17     1102.05     24.27 o 
   7  10   4      538.57      553.22     11.40 o 
   8  10   4      271.91      266.88      4.48 o 
   9  10   4      378.94      336.92      5.78 o 
  10  10   4       13.57        8.66      2.59 o 
  11  10   4      154.47      124.85      7.65 o 
  12  10   4      313.69      322.90     11.71 o 
  13  10   4       97.03       71.34      7.95 o 
   0  12   4     1043.06     1066.90     19.13 o 
   1  12   4      473.81      437.79     10.75 o 
   2  12   4     2362.89     2290.28     67.09 o 
   3  12   4      195.68      155.95      2.64 o 
   4  12   4      854.88      852.54     18.98 o 
   5  12   4     1339.31     1290.45     32.38 o 
   6  12   4      132.56      144.57      4.34 o 
   7  12   4      385.39      398.56      8.98 o 
   8  12   4      300.66      321.70      7.62 o 
   9  12   4      107.08       87.98      3.38 o 
  10  12   4      258.13      220.85      4.69 o 
  11  12   4      436.55      400.40      9.41 o 
  12  12   4       71.99       71.52      3.61 o 
  13  12   4       47.20       44.90      5.09 o 
   0  14   4     1622.12     1631.07     41.59 o 
   1  14   4      392.01      388.01      4.47 o 
   2  14   4      392.24      380.34      9.57 o 
   3  14   4      270.88      293.70      7.19 o 
   4  14   4     1691.64     1723.83     33.28 o 
   5  14   4      920.59      878.49     19.72 o 
   6  14   4      298.37      261.75      6.19 o 
   7  14   4      269.55      277.59      6.43 o 
   8  14   4      127.90      104.97      2.53 o 
   9  14   4      259.86      223.84      3.95 o 
  10  14   4      241.65      240.77      7.05 o 
  11  14   4       59.60       71.68      6.74 o 
  12  14   4       23.57       27.39      3.77 o 
   0  16   4     1869.20     1761.91     50.98 o 
   1  16   4      893.40      862.14     14.00 o 
   2  16   4     1512.36     1433.63     33.81 o 
   3  16   4      162.35      155.27      5.79 o 
   4  16   4     1757.90     1723.72     43.47 o 
   5  16   4     1402.20     1372.61     37.37 o 
   6  16   4       42.62       52.88      2.52 o 
   7  16   4      419.75      416.80     11.56 o 
   8  16   4      388.41      407.00     10.99 o 
   9  16   4       58.76       64.60      3.32 o 
  10  16   4       69.16       66.80      3.42 o 
  11  16   4      107.32      109.11      6.42 o 
  12  16   4      166.14      162.98     14.22 o 
   0  18   4      869.97      811.72     19.09 o 
   1  18   4      849.71      836.47     17.12 o 
   2  18   4      586.38      582.12     16.57 o 
   3  18   4     1815.54     1824.08     53.96 o 
   4  18   4      178.61      166.36      6.21 o 
   5  18   4      496.72      487.70     16.94 o 
   6  18   4      489.51      498.66     13.87 o 
   7  18   4      539.14      559.61     14.28 o 
   8  18   4      360.90      329.95     10.73 o 
   9  18   4       70.21       76.46      2.85 o 
  10  18   4       49.67       47.16      2.95 o 
  11  18   4      249.89      241.40      4.45 o 
   0  20   4     2815.98     2685.84     69.96 o 
   1  20   4     1228.50     1202.99     25.02 o 
   2  20   4      674.94      684.76     14.83 o 
   3  20   4      809.66      801.13     24.27 o 
   4  20   4     1090.03     1089.71     40.52 o 
   5  20   4     1253.96     1279.29     41.60 o 
   6  20   4        4.53        7.13      3.09 o 
   7  20   4      688.97      673.98     27.96 o 
   8  20   4      380.23      401.54     12.14 o 
   9  20   4      768.18      746.12     30.82 o 
  10  20   4      200.81      210.10     14.04 o 
  11  20   4      223.01      194.91      5.62 o 
   0  22   4     1780.43     1722.72     53.27 o 
   1  22   4      619.82      590.41      8.91 o 
   2  22   4     1370.45     1349.49     24.98 o 
   3  22   4      768.24      766.90     15.63 o 
   4  22   4     1406.69     1453.37     50.41 o 
   5  22   4       78.68       86.49      3.81 o 
   6  22   4      280.85      286.09     12.62 o 
   7  22   4     1290.56     1323.55     54.46 o 
   8  22   4      140.73      138.64      7.32 o 
   9  22   4      991.74     1019.37     47.99 o 
  10  22   4       64.09       71.35      3.19 o 
   0  24   4      783.98      749.97      9.29 o 
   1  24   4      546.67      550.74     12.02 o 
   2  24   4     1506.93     1497.93     23.19 o 
   3  24   4      526.46      516.61     12.97 o 
   4  24   4       50.07       62.56      3.77 o 
   5  24   4      514.40      533.14     17.44 o 
   6  24   4      266.47      272.97     13.00 o 
   7  24   4       21.24       21.09      2.91 o 
   8  24   4      806.58      820.30     38.60 o 
   9  24   4      246.93      255.79     11.08 o 
   0  26   4      172.35      158.45      6.52 o 
   1  26   4      335.96      373.81     10.28 o 
   2  26   4      470.58      496.83     14.94 o 
   3  26   4      822.66      826.88     22.92 o 
   4  26   4      677.43      721.09     21.38 o 
   5  26   4      124.23      125.76      5.81 o 
   6  26   4      146.07      150.90      4.32 o 
   7  26   4       40.40       38.39      2.71 o 
   8  26   4      411.02      401.29     17.48 o 
   0  28   4     2010.78     2072.46     43.41 o 
   1  28   4      323.97      312.20      4.83 o 
   2  28   4     1235.80     1293.66     17.68 o 
   3  28   4      791.96      838.64     11.54 o 
   4  28   4      214.13      199.93      5.42 o 
   5  28   4      124.56      122.18      7.41 o 
   6  28   4      143.25      149.22      7.32 o 
   7  28   4       86.83       90.36      3.09 o 
   0  30   4       48.12       44.61      5.67 o 
   1  30   4      419.06      416.30      7.73 o 
   2  30   4       19.45       18.05      2.92 o 
   3  30   4      601.92      618.31     10.68 o 
   4  30   4      244.15      258.69      8.03 o 
   5  30   4       40.04       51.88      3.05 o 
   6  30   4       53.87       58.67      4.32 o 
   0  32   4      739.51      790.25     55.84 o 
   1  32   4      129.75      145.01      4.51 o 
   2  32   4      202.69      192.29      3.61 o 
   3  32   4       73.78       60.37      3.01 o 
   1   1   5        4.11        0.17      1.96 o 
   2   1   5     3147.72     3304.70     55.67 o 
   3   1   5     5761.17     5204.84    175.74 o 
   4   1   5     4121.39     4382.36    111.36 o 
   5   1   5      863.09      920.01      8.03 o 
   6   1   5      283.12      272.32     10.35 o 
   7   1   5      378.72      377.36     18.71 o 
   8   1   5     1890.69     1889.74     54.90 o 
   9   1   5      416.13      429.71     10.00 o 
  10   1   5      292.21      270.08      4.97 o 
  11   1   5       27.82       21.32      3.06 o 
  12   1   5       23.71       19.05      2.95 o 
   1   3   5       88.70      100.47      2.86 o 
   2   3   5     2576.91     2538.03     61.64 o 
   3   3   5      167.72      153.92      4.67 o 
   4   3   5     1839.90     2069.01     52.05 o 
   5   3   5     1375.90     1338.05     40.55 o 
   6   3   5      482.02      476.72     18.16 o 
   7   3   5     3020.09     2866.04    106.66 o 
   8   3   5     2162.37     2118.47    245.44 o 
   9   3   5     2188.60     2199.15     54.32 o 
  10   3   5      152.81      149.15      3.35 o 
  11   3   5       63.23       62.23      3.09 o 
  12   3   5        5.75        7.59      2.96 o 
  13   3   5      385.68      369.04      7.02 o 
   1   5   5     2880.40     2901.75     56.87 o 
   2   5   5     4433.07     4380.49    121.99 o 
   3   5   5     3436.26     3575.69     87.61 o 
   4   5   5     2051.57     2128.40     65.30 o 
   5   5   5     1304.26     1264.86     36.22 o 
   6   5   5      205.31      187.49      5.40 o 
   7   5   5      250.41      226.11      6.62 o 
   8   5   5      472.48      451.70     16.57 o 
   9   5   5      256.49      270.70      7.36 o 
  10   5   5      590.39      595.35     14.50 o 
  11   5   5       58.86       57.52      3.33 o 
  12   5   5      262.08      232.75      6.26 o 
  13   5   5        6.52        8.19      6.28 o 
   1   7   5       89.22       93.70      2.13 o 
   2   7   5     1252.68     1318.34     30.75 o 
   3   7   5     2004.21     2124.23     41.44 o 
   4   7   5      139.80      128.22      4.56 o 
   5   7   5      594.09      567.36     12.65 o 
   6   7   5       16.13       21.56      2.71 o 
   7   7   5      375.11      354.81      9.74 o 
   8   7   5     1927.13     1925.40    133.72 o 
   9   7   5     1872.40     1820.90     56.82 o 
  10   7   5      354.04      380.89     19.66 o 
  11   7   5      407.89      404.95     11.64 o 
  12   7   5       17.51       13.76      4.02 o 
   1   9   5      458.27      458.94     10.87 o 
   2   9   5      604.84      611.28     17.97 o 
   3   9   5      190.64      185.46      6.60 o 
   4   9   5       59.07       63.11      2.22 o 
   5   9   5      118.77      140.84      3.63 o 
   6   9   5      152.59      154.00      4.02 o 
   7   9   5      136.38      150.82      3.91 o 
   8   9   5      323.44      336.78     11.38 o 
   9   9   5      117.22       97.59      2.77 o 
  10   9   5      307.23      285.29     11.31 o 
  11   9   5       62.95       58.26      3.12 o 
  12   9   5      128.24      130.00      6.17 o 
   1  11   5      384.78      343.42      7.35 o 
   2  11   5     1039.89     1091.93     30.07 o 
   3  11   5      171.98      151.56      3.43 o 
   4  11   5      125.42      125.34      3.77 o 
   5  11   5      292.37      298.60      6.52 o 
   6  11   5      188.50      176.98      4.84 o 
   7  11   5      613.27      594.36     17.96 o 
   8  11   5       52.69       55.73      2.70 o 
   9  11   5      576.80      514.18     19.25 o 
  10  11   5      452.31      425.05     23.16 o 
  11  11   5      200.84      177.28     10.92 o 
  12  11   5       84.86       89.38      6.15 o 
   1  13   5      819.91      756.30     17.53 o 
   2  13   5      635.90      646.05     18.97 o 
   3  13   5     1747.55     1624.71     43.36 o 
   4  13   5      597.90      587.88     16.13 o 
   5  13   5       73.57       69.71      4.41 o 
   6  13   5       63.34       68.52      2.84 o 
   7  13   5      225.79      252.38      8.57 o 
   8  13   5     1458.49     1484.31     48.66 o 
   9  13   5      131.99      153.11      6.18 o 
  10  13   5       41.57       48.29      2.78 o 
  11  13   5      127.06      135.18     11.20 o 
  12  13   5       29.14       31.39      3.66 o 
   1  15   5      299.96      292.73      6.37 o 
   2  15   5      584.03      568.02     15.21 o 
   3  15   5     1004.97     1016.99     27.09 o 
   4  15   5      943.94      974.85     40.60 o 
   5  15   5     2847.42     2786.24    122.97 o 
   6  15   5      165.66      172.03      6.89 o 
   7  15   5      577.06      537.94     19.17 o 
   8  15   5      718.50      730.13     23.74 o 
   9  15   5      200.84      197.43      7.93 o 
  10  15   5       73.51       82.27      6.33 o 
  11  15   5      341.22      309.51      5.68 o 
   1  17   5     1281.39     1294.94     30.07 o 
   2  17   5     1740.18     1710.50     44.29 o 
   3  17   5      384.35      387.03     15.66 o 
   4  17   5     2125.32     2095.02     83.68 o 
   5  17   5      513.63      516.59     21.99 o 
   6  17   5      845.23      864.73     38.63 o 
   7  17   5     1671.83     1745.49     73.71 o 
   8  17   5      139.15      148.06      7.02 o 
   9  17   5      855.31      889.99     37.02 o 
  10  17   5     1010.46      983.03     86.92 o 
  11  17   5      153.57      112.02      5.45 o 
   1  19   5     1707.25     1751.02     47.44 o 
   2  19   5     3862.35     3910.25    108.33 o 
   3  19   5     1268.32     1274.53     45.54 o 
   4  19   5     1227.15     1256.42     49.77 o 
   5  19   5      853.65      884.47     39.03 o 
   6  19   5      402.18      443.35     20.78 o 
   7  19   5     1840.73     1882.59     86.13 o 
   8  19   5       56.23       58.44      2.94 o 
   9  19   5      588.61      618.68     42.21 o 
  10  19   5       81.14       87.74      3.58 o 
   1  21   5      248.73      230.93      4.71 o 
   2  21   5      157.17      155.80      5.01 o 
   3  21   5     1083.79     1114.77     32.73 o 
   4  21   5     1521.58     1582.26     53.02 o 
   5  21   5      180.02      174.55      6.12 o 
   6  21   5       48.55       50.10      2.55 o 
   7  21   5      400.56      401.29     14.99 o 
   8  21   5      359.27      379.86     20.90 o 
   9  21   5      955.87      954.11     99.91 o 
   1  23   5      125.70      117.41      3.39 o 
   2  23   5       13.96       15.26      2.85 o 
   3  23   5       19.53       28.20      2.89 o 
   4  23   5      340.81      375.19     14.66 o 
   5  23   5       18.15       17.59      2.77 o 
   6  23   5      126.44      122.83      3.94 o 
   7  23   5       24.76       31.57      4.18 o 
   8  23   5      126.67      106.61      5.94 o 
   9  23   5      114.11       96.08      4.17 o 
   1  25   5      343.10      355.63      5.17 o 
   2  25   5       40.68       37.97      2.95 o 
   3  25   5      625.40      641.57     23.16 o 
   4  25   5       43.76       48.31      2.78 o 
   5  25   5      251.09      257.16     15.25 o 
   6  25   5       37.16       37.87      2.95 o 
   7  25   5      178.20      169.78     12.25 o 
   8  25   5       23.51       22.77      4.75 o 
   1  27   5      296.47      323.21      3.33 o 
   2  27   5      513.94      543.67     12.09 o 
   3  27   5      276.99      275.39      8.95 o 
   4  27   5      135.56      139.88      2.90 o 
   5  27   5       34.53       30.81      3.15 o 
   6  27   5      111.36      101.10      6.65 o 
   1  29   5      390.92      408.23      6.12 o 
   2  29   5      504.37      480.33      8.78 o 
   3  29   5      433.96      460.36     10.65 o 
   4  29   5       23.88       20.61      3.07 o 
   5  29   5        5.28       10.86      3.07 o 
   1  31   5      422.16      420.26      9.40 o 
   2  31   5      117.11      104.47      3.35 o 
   0   0   6      106.94      126.04     11.93 o 
   2   0   6     3852.22     4047.92    199.66 o 
   4   0   6      154.57      172.68     10.59 o 
   6   0   6     2907.50     2788.84    135.92 o 
   8   0   6     2536.65     2506.48     48.60 o 
  10   0   6     1255.16     1213.96     37.06 o 
   0   2   6     1305.34     1305.41     21.59 o 
   1   2   6       97.99      105.85      2.76 o 
   2   2   6      588.64      582.30     13.69 o 
   3   2   6     1910.47     1979.56     59.50 o 
   4   2   6      860.17      904.02     39.52 o 
   5   2   6     2438.51     2466.26     81.39 o 
   6   2   6      806.61      754.74     26.18 o 
   7   2   6       24.56       26.16      3.43 o 
   8   2   6     1078.74     1056.36     14.97 o 
   9   2   6      404.52      398.14      6.41 o 
  10   2   6      347.21      329.63      7.94 o 
  11   2   6       74.25       70.49      3.30 o 
  12   2   6        9.69        7.50      6.59 o 
   0   4   6      438.73      542.48      7.17 o 
   1   4   6      935.81      993.65     14.79 o 
   2   4   6      197.10      206.37      5.84 o 
   3   4   6     2859.02     2945.59     83.83 o 
   4   4   6     1738.90     1754.50     49.79 o 
   5   4   6      195.77      190.57      5.11 o 
   6   4   6     4859.03     4791.74    107.57 o 
   7   4   6      604.23      604.08     15.19 o 
   8   4   6     1008.60     1051.89     27.26 o 
   9   4   6      126.05      133.66      4.06 o 
  10   4   6      330.57      355.51      4.85 o 
  11   4   6      136.08      144.51      3.57 o 
  12   4   6       70.52       49.89      5.67 o 
   0   6   6     1818.52     1774.40     41.37 o 
   1   6   6      424.85      446.10      9.67 o 
   2   6   6      978.38      992.85     26.28 o 
   3   6   6     1968.82     1933.79     48.78 o 
   4   6   6      311.28      266.61      8.48 o 
   5   6   6      779.44      805.51     27.72 o 
   6   6   6      868.01      844.06     76.22 o 
   7   6   6      192.86      190.39      6.65 o 
   8   6   6      615.89      601.16     31.10 o 
   9   6   6      436.14      450.97     12.70 o 
  10   6   6      585.73      568.18      8.93 o 
  11   6   6      122.67      133.36      3.34 o 
   0   8   6      310.51      330.86      9.52 o 
   1   8   6      584.24      579.89     10.33 o 
   2   8   6     1274.11     1339.20     25.49 o 
   3   8   6     1274.33     1281.48     33.71 o 
   4   8   6      928.97      912.61     24.68 o 
   5   8   6     1361.96     1349.07     35.03 o 
   6   8   6      326.17      315.52     21.79 o 
   7   8   6       56.00       59.50      3.16 o 
   8   8   6     2438.07     2542.49     82.87 o 
   9   8   6      175.96      182.84     12.88 o 
  10   8   6      152.74      149.95      3.58 o 
  11   8   6      142.71      141.16      3.81 o 
   0  10   6       40.82       36.97      3.48 o 
   1  10   6      200.28      197.23      4.76 o 
   2  10   6      955.10      978.67     26.62 o 
   3  10   6     2240.07     2246.20     66.14 o 
   4  10   6      277.05      265.37     18.64 o 
   5  10   6      663.76      638.60     19.04 o 
   6  10   6     2242.37     2246.16     79.00 o 
   7  10   6      153.81      155.93      5.37 o 
   8  10   6      580.35      595.89     67.87 o 
   9  10   6      242.68      231.36      9.88 o 
  10  10   6      166.11      179.68      6.69 o 
  11  10   6        3.12        9.29      5.15 o 
   0  12   6      695.65      756.68     26.05 o 
   1  12   6      396.45      396.58     15.64 o 
   2  12   6      483.37      499.22     12.52 o 
   3  12   6      544.26      546.60     17.34 o 
   4  12   6      184.32      188.68      6.48 o 
   5  12   6     1071.13     1049.38     42.85 o 
   6  12   6     1084.90     1095.48     53.84 o 
   7  12   6       39.15       34.53      3.08 o 
   8  12   6      236.49      247.97      7.27 o 
   9  12   6      339.29      300.84     24.12 o 
  10  12   6      211.12      213.59     13.73 o 
  11  12   6       90.93       69.96      4.78 o 
   0  14   6      399.78      441.68     16.91 o 
   1  14   6      118.94      111.89      2.86 o 
   2  14   6       69.83       69.88      3.30 o 
   3  14   6       13.96        7.23      2.70 o 
   4  14   6      285.11      281.93     13.75 o 
   5  14   6        9.26       13.79      4.65 o 
   6  14   6      599.41      617.39     42.88 o 
   7  14   6      699.48      690.21     29.81 o 
   8  14   6      488.03      505.89     38.05 o 
   9  14   6      170.34      172.69      3.90 o 
  10  14   6       74.77       56.11      4.54 o 
   0  16   6      484.96      447.08     13.58 o 
   1  16   6      517.54      511.81     13.76 o 
   2  16   6      627.46      632.47     18.10 o 
   3  16   6      856.98      864.74     45.32 o 
   4  16   6     1855.63     1949.96     81.15 o 
   5  16   6      787.50      825.45     40.71 o 
   6  16   6        7.47        7.90      2.70 o 
   7  16   6       62.19       65.83      5.76 o 
   8  16   6      361.34      375.95     25.29 o 
   9  16   6        8.97       14.19      3.49 o 
  10  16   6       87.36       83.91      5.61 o 
   0  18   6     1802.75     1800.33     67.60 o 
   1  18   6      721.94      772.63     26.53 o 
   2  18   6      139.35      149.50      4.50 o 
   3  18   6      558.19      609.61     33.37 o 
   4  18   6      137.17      147.20      6.81 o 
   5  18   6      226.98      229.22     11.39 o 
   6  18   6      226.01      232.32     11.80 o 
   7  18   6      721.98      780.64     50.66 o 
   8  18   6     1343.27     1347.46     74.20 o 
   9  18   6      133.21      146.35     13.93 o 
   0  20   6      138.25      162.60      4.52 o 
   1  20   6      228.37      233.62      5.45 o 
   2  20   6      358.80      376.02     12.93 o 
   3  20   6     1778.91     1853.04     66.63 o 
   4  20   6      321.87      335.91     15.73 o 
   5  20   6      322.32      320.29     14.41 o 
   6  20   6      228.84      216.83     13.39 o 
   7  20   6       36.97       33.26      2.98 o 
   8  20   6      195.52      163.18     16.19 o 
   0  22   6      208.65      236.27      9.70 o 
   1  22   6      147.73      150.07     13.25 o 
   2  22   6       32.85       42.13      2.94 o 
   3  22   6       59.77       82.13      3.09 o 
   4  22   6      612.08      648.35     25.66 o 
   5  22   6       15.10       12.64      2.78 o 
   6  22   6      187.48      183.81     12.71 o 
   7  22   6      447.54      421.46     60.14 o 
   0  24   6      624.11      660.20     17.77 o 
   1  24   6      603.06      650.39     12.66 o 
   2  24   6      290.52      285.48      3.83 o 
   3  24   6      174.36      175.24      3.09 o 
   4  24   6       59.22       56.26      2.95 o 
   5  24   6        2.95        1.03      2.85 o 
   6  24   6       31.13       30.32      3.85 o 
   0  26   6      115.91      108.93      4.20 o 
   1  26   6       85.97       91.13      2.78 o 
   2  26   6       98.94      107.34      2.77 o 
   3  26   6      183.24      191.13      3.05 o 
   4  26   6       21.67       25.87      3.00 o 
   5  26   6       27.26       23.76      3.86 o 
   0  28   6      276.07      280.75      4.40 o 
   1  28   6      643.12      655.47      9.94 o 
   2  28   6      651.97      591.89      9.61 o 
   1   1   7      512.80      562.34      9.31 o 
   2   1   7       16.44       17.24      3.78 o 
   3   1   7     1720.27     1812.19     52.89 o 
   4   1   7      228.56      233.74      5.12 o 
   5   1   7      334.37      355.40     12.20 o 
   6   1   7      157.79      166.62      3.97 o 
   7   1   7      164.25      183.06     12.02 o 
   8   1   7       62.01       50.82      4.29 o 
   9   1   7       10.05        6.01      3.94 o 
  10   1   7       39.02       33.08      3.81 o 
   1   3   7      101.57      109.31      2.75 o 
   2   3   7        6.50        8.87      3.13 o 
   3   3   7      424.83      429.62     16.78 o 
   4   3   7      460.55      467.69      9.36 o 
   5   3   7       16.83       21.07      4.28 o 
   6   3   7      257.01      243.28      6.07 o 
   7   3   7      449.51      465.17     14.43 o 
   8   3   7     1288.86     1271.01     29.97 o 
   9   3   7      176.12      183.87      4.26 o 
  10   3   7      211.03      199.69      6.79 o 
   1   5   7      200.09      216.52      3.17 o 
   2   5   7      439.36      471.33     23.52 o 
   3   5   7     2169.21     2347.48     70.54 o 
   4   5   7     2343.44     2315.44     47.99 o 
   5   5   7      415.32      374.59     12.97 o 
   6   5   7      350.51      344.30     18.00 o 
   7   5   7      699.16      703.74     45.06 o 
   8   5   7       42.28       48.64      4.21 o 
   9   5   7       76.23       76.22      3.71 o 
  10   5   7        7.95       10.34      3.80 o 
   1   7   7     1241.50     1202.80     60.99 o 
   2   7   7      264.47      316.87     10.15 o 
   3   7   7      659.60      673.53     10.46 o 
   4   7   7      315.33      341.19      8.02 o 
   5   7   7     1244.46     1276.34     35.00 o 
   6   7   7      318.05      334.15     15.02 o 
   7   7   7      231.46      243.57     22.25 o 
   8   7   7     1184.22     1227.41     73.10 o 
   9   7   7      454.91      435.84     21.87 o 
  10   7   7      110.44      102.87      3.92 o 
   1   9   7      554.66      671.55     51.96 o 
   2   9   7     1245.00     1254.59     26.80 o 
   3   9   7       24.38       22.21      3.14 o 
   4   9   7     1192.69     1152.50     25.87 o 
   5   9   7       54.84       57.14      3.69 o 
   6   9   7      202.33      219.97     10.43 o 
   7   9   7      205.16      200.98     19.33 o 
   8   9   7      604.69      574.46     57.76 o 
   9   9   7      309.96      346.22     20.85 o 
  10   9   7      330.04      297.41      5.94 o 
   1  11   7      843.55      829.77     23.85 o 
   2  11   7      864.99      874.58     22.16 o 
   3  11   7      134.57      130.77      2.94 o 
   4  11   7      396.57      379.37     11.93 o 
   5  11   7      183.71      201.26      6.89 o 
   6  11   7        4.74        5.64      3.27 o 
   7  11   7      132.19      140.28      6.58 o 
   8  11   7      191.63      185.76     12.88 o 
   9  11   7      342.84      331.18     22.06 o 
   1  13   7      677.49      691.33     18.88 o 
   2  13   7     1146.49     1214.74     40.91 o 
   3  13   7      699.97      755.14     27.22 o 
   4  13   7      712.75      718.43     30.16 o 
   5  13   7      175.80      188.23      9.38 o 
   6  13   7       74.63       80.33      4.68 o 
   7  13   7       47.09       51.14      3.50 o 
   8  13   7       68.03       61.92      8.35 o 
   9  13   7       11.11        7.63      5.65 o 
   1  15   7      486.10      464.47     13.31 o 
   2  15   7      692.43      826.26     30.40 o 
   3  15   7      361.94      415.01     18.22 o 
   4  15   7      161.73      177.01      9.82 o 
   5  15   7      281.15      308.01     17.28 o 
   6  15   7       41.43       39.13      3.34 o 
   7  15   7      212.36      213.94     13.32 o 
   8  15   7      606.62      570.36     60.20 o 
   1  17   7      380.90      397.61     10.31 o 
   2  17   7      376.52      408.10     14.89 o 
   3  17   7      917.03      988.91     47.98 o 
   4  17   7      244.25      249.42     14.33 o 
   5  17   7       51.38       57.24      4.90 o 
   6  17   7       51.12       52.88      6.11 o 
   7  17   7      233.35      233.05     33.87 o 
   1  19   7      178.55      186.78      4.93 o 
   2  19   7      609.50      666.51     20.84 o 
   3  19   7      410.03      444.97     19.49 o 
   4  19   7      145.98      164.00      9.60 o 
   5  19   7      131.50      148.78     11.22 o 
   6  19   7      110.29      102.53      5.97 o 
   1  21   7      421.26      449.46      6.89 o 
   2  21   7      310.15      337.97      9.79 o 
   3  21   7      149.16      148.36      7.99 o 
   4  21   7       69.75       71.16      3.78 o 
   1  23   7      636.31      628.69     12.26 o 
   2  23   7      152.10      146.26      6.95 o 
   3  23   7      543.40      566.21     26.21 o 
   4  23   7      133.99      118.69      6.55 o 
   1  25   7       37.42       37.26      3.84 o 
   2  25   7      668.25      663.84      8.48 o 
   0   0   8      766.30      871.82      9.05 o 
   2   0   8      973.32      912.36      8.63 o 
   4   0   8      233.87      225.65      6.77 o 
   6   0   8       68.12       79.26      4.82 o 
   8   0   8      543.48      542.07      5.59 o 
   0   2   8        1.99        4.35      5.74 o 
   1   2   8      266.50      302.94      5.64 o 
   2   2   8      225.05      229.47      4.51 o 
   3   2   8      204.16      241.28      5.06 o 
   4   2   8        2.22        4.67      4.60 o 
   5   2   8        0.26        1.72      3.88 o 
   6   2   8       28.09       32.90      3.74 o 
   7   2   8       15.09       11.42      3.52 o 
   8   2   8        0.81        2.39      3.32 o 
   0   4   8       32.69       24.46      5.24 o 
   1   4   8      549.28      605.38     17.99 o 
   2   4   8      105.14      100.42      4.25 o 
   3   4   8      189.56      183.82     11.67 o 
   4   4   8      461.43      488.99     15.61 o 
   5   4   8      425.24      416.37     16.36 o 
   6   4   8      173.01      176.45      6.22 o 
   7   4   8       80.59       84.02      3.55 o 
   8   4   8      122.88      123.44      7.06 o 
   0   6   8      679.16      658.17     50.57 o 
   1   6   8      185.47      206.30      5.91 o 
   2   6   8       39.73       44.48      5.00 o 
   3   6   8      127.23      131.09     11.82 o 
   4   6   8      120.72       93.15      7.21 o 
   5   6   8        5.53        8.61      4.31 o 
   6   6   8      176.43      202.88     15.29 o 
   7   6   8      375.10      392.54     25.89 o 
   8   6   8      600.60      614.21     40.53 o 
   0   8   8       33.45       15.95      4.99 o 
   1   8   8       49.97       76.84      3.49 o 
   2   8   8      523.18      526.95     19.46 o 
   3   8   8      111.35      134.31      7.11 o 
   4   8   8     1143.88     1096.31     91.12 o 
   5   8   8      230.86      216.85     15.51 o 
   6   8   8      318.70      327.53     31.52 o 
   7   8   8      299.22      314.64     25.72 o 
   8   8   8       96.53       95.24      5.43 o 
   0  10   8      498.56      542.15     34.47 o 
   1  10   8       32.75       41.75      3.17 o 
   2  10   8      518.88      532.94     21.53 o 
   3  10   8       70.02       72.46      4.86 o 
   4  10   8       13.19        6.97      4.04 o 
   5  10   8      467.67      440.78     57.43 o 
   6  10   8       96.42       97.22     13.25 o 
   7  10   8      220.25      216.22     23.51 o 
   0  12   8     1893.87     2182.14     83.78 o 
   1  12   8      602.95      670.27     19.81 o 
   2  12   8      395.99      464.22     13.33 o 
   3  12   8      250.62      256.29     19.12 o 
   4  12   8       13.13       15.57      4.10 o 
   5  12   8       74.53       68.58     12.52 o 
   6  12   8      157.88      162.28     23.41 o 
   7  12   8      242.33      265.07      6.08 o 
   0  14   8      375.68      401.19      6.86 o 
   1  14   8      287.15      333.12     10.71 o 
   2  14   8      440.81      522.47     26.75 o 
   3  14   8       83.94      103.69      8.25 o 
   4  14   8      292.63      338.14      5.28 o 
   5  14   8        8.29       16.00      5.34 o 
   6  14   8       36.90       35.47      4.68 o 
   0  16   8      727.36      787.75      6.44 o 
   1  16   8       17.27       27.14      3.73 o 
   2  16   8      884.95      986.18     41.21 o 
   3  16   8      307.87      375.76     39.38 o 
   4  16   8       39.07       37.96      5.29 o 
   5  16   8       34.35       49.16      5.39 o 
   0  18   8      591.00      626.36      6.15 o 
   1  18   8      157.84      169.61      4.23 o 
   2  18   8       75.52       94.02      9.18 o 
   3  18   8       69.22       63.82      6.64 o 
   0  20   8      453.30      472.44      5.79 o 
   1  20   8       19.11       23.18      3.91 o 
   2  20   8       54.71       59.09      3.95 o 
   1   1   9      144.47      135.65      8.57 o 
   2   1   9      117.66      122.90      5.42 o 
   3   1   9       95.82       89.53      4.80 o 
   4   1   9       98.25      112.80      4.51 o 
   5   1   9       11.99        8.79      4.21 o 
   6   1   9        3.06        6.97      6.12 o 
   1   3   9       50.38       39.25      8.35 o 
   2   3   9       72.70       88.79      6.73 o 
   3   3   9       22.15       23.38      6.25 o 
   4   3   9       86.82       92.69      6.01 o 
   5   3   9       11.20       17.59      5.83 o 
   1   5   9       67.02       66.54      7.75 o 
   2   5   9       22.35       36.13      6.25 o 
   3   5   9        8.24        7.49      5.79 o 
   4   5   9      308.04      338.70      5.75 o 
   5   5   9      651.91      687.26      6.58 o 
   1   7   9       45.42       54.47      6.73 o 
   2   7   9        4.71       12.89      6.17 o 
   3   7   9      184.01      197.56      6.26 o 
   4   7   9       45.12       50.19      4.98 o 
   5   7   9      569.85      587.72      6.95 o 
   1   9   9       97.89      101.87      6.55 o 
   2   9   9       84.31       95.62      6.28 o 
   3   9   9        5.17        6.67      5.79 o 
   4   9   9      258.67      283.58      6.51 o 
   2  11   9      289.13      297.20      6.72 o 
   3  11   9       54.05       49.96      5.97 o 
                                                 
